# Supplementary material for: Pandemic-scale phylogenomics reveals the SARS-CoV-2 recombination landscape
Source: Nature. 2022 Aug 11;609(7929):994–7. doi: 10.1038/s41586-022-05189-9 (PMC9519458; doi:10.1038/s41586-022-05189-9)
Supplement: Supplementary file 4 — Summary of detected recombinant nodes. [file 41586_2022_5189_MOESM4_ESM.xlsx]

## Sheet: Extended Data Table 3
#recombinant_node	donor_node	acceptor_node	breakpoint_1	breakpoint_2	recombinant_leaves	recombinant_pango_lineage	donor_pango_lineage	acceptor_pango_lineage	informative_sites_sequence	3seq_pval	starting_parsimony	final_parsimony	parsimony_improvement	null_pval	informative_sites	dist_between_inferred_parents	fdr
539	538	635	(22088,29366)	NA	2	A.2.5	A.2.5	A.2.5	AAAAAAAABBB	0.0545455	3	0	3	0.000612745	1722,2272,4093,11851,16696,17285,20433,22088,29366,29402,29421	11	0.0737629
1758	14164	1757	(22319,23403)	(28178,28878)	137	A	B.1	A	BBBBBBBAAAABB	0.013986	9	5	4	0.000734214	241,3037,8782,11230,14408,18877,22227,23403,25487,25563,28144,28878,29742	13	0.0603448
2209	18398	2205	(8782,14408)	(21724,22444)	2	A	B.1.113	A	BBBAAAABBBBBBAB	0.046953	6	2	4	0.000651466	241,4300,8782,14408,18877,19154,21724,22444,22468,25563,26735,28144,28854,28878,29750	15	0.101163
4711	17070	4323	(14805,14805)	(22645,23403)	2	B	B.1	B.33	BBBBBAAAABBBBB	0.010989	9	6	3	0.00220264	241,1342,3037,14408,14805,17247,22643,22644,22645,23403,25550,25922,26144,26530	14	0.172414
5271	5270	223705	(22813,23403)	NA	14	B	B	B.1.1.7	AAABBB	0.2	3	0	3	0.000612745	241,14408,22813,23403,25904,26456	6	0.0737629
5375	25847	5374	(445,2341)	(21255,21468)	2	B.1	B.1.177.44	B.1	BAABAABBBBBBBB	0.130869	4	1	3	0.000609385	445,2341,4802,6286,20010,20661,21468,22227,23403,26801,28932,29366,29386,29645	14	0.0554987
5685	358311	5684	(25563,26051)	NA	2	B.1.260	B.1.533	B.1.260	ABAAABBBBBBBB	0.0685315	4	1	3	0.000609385	5184,6778,14120,17421,18315,26051,26681,27870,28881,28882,28883,28887,29311	13	0.0554987
6746	5584	6187	(22444,25563)	NA	2	B.1.260	B.1.260	B.1.260	AAAABBB	0.142857	4	1	3	0.000609385	16512,18877,19154,22444,25563,28854,29750	7	0.0554987
8384	8383	1136	(3037,4300)	(28854,28878)	2	B.1.36.8	B.1.36.8	A	BBBAABAAAAAABAAAABB	0.0184766	8	3	5	0.00073046	123,241,3037,4300,7321,8782,14408,16512,18877,19154,22444,22468,23403,25563,26735,28144,28854,28878,29742	19	0.129305
8396	175339	18397	(3037,4300)	NA	2	B.1.36.8	B.1.1.486	B.1.113	AAABBBBBBBBBBBBBABBBBBBBBABBBB	0.0115785	6	3	3	0.00130293	1113,2292,2836,4300,12439,16512,18568,18877,19154,20028,21648,21724,22444,23277,23593,24368,25563,25565,25624,26735,27242,27630,28854,28881,28882,28883,28975,29332,29750,29751	30	0.091966
8408	18397	8547	(4300,16512)	(21724,28739)	2	B.1.36.8	B.1.113	B.1.36.8	BBBAAAABB	0.0476191	4	0	4	0.000609385	2292,2518,4300,16512,18568,19154,21724,28739,29750	9	0.217884
9399	46542	11449	(1550,1550)	(3486,6286)	2	B.1.36	B.1.177.21	B.1.36	BBAAABBBBBBBBBBBBBBBBBBBBBB	0.00854701	14	11	3	0.022541	204,445,1947,2509,3486,6286,7482,7831,9928,11235,11353,11595,16242,18877,20238,21255,22227,22444,25563,25613,26735,26746,26801,27944,28854,28932,29645	27	0.353474
10944	7878	10942	(5653,6196)	(18877,21630)	6	B.1.36	B.1.36	B.1.36	BBBAAABBBBBB	0.0454545	5	2	3	0.00182149	1947,3431,5653,6196,11259,12068,21630,25855,25936,26060,28416,29402	12	0.188205
11190	11189	10725	(1148,3049)	(3082,18255)	2	B.1.36	B.1.36	B.1.36	BAAAAABBB	0.0396825	4	0	4	0.000609385	1148,3049,3055,3071,3076,3082,18255,27984,29422	9	0.217884
11456	132252	10725	(1059,1438)	(3037,9738)	9	B.1.36	B.1.427	B.1.36	BAAAABBBBBBBBBBBBBBBBBBBB	0.00173913	3	0	3	0.000612745	1059,1438,1439,1440,1947,9738,11345,13713,16394,17014,18877,19862,21600,22018,22444,22917,22992,26111,26681,26735,28272,28854,28887,29362,29692	25	0.0737629
11464	174366	8718	(1457,2106)	(3583,18132)	2	B.1.36	B.1.1.419	B.1.36.8	BAAABBBBBBBBBBB	0.0285714	11	8	3	0.00732303	1457,2106,2836,3583,18132,18877,22444,23486,25563,26735,28854,28881,28882,28883,29095	15	0.614875
11836	8253	11832	(2836,3833)	(22592,23663)	2	B.1.184	B.1.36.8	B.1.184	BAAABAAABBBBAB	0.138695	8	4	4	0.00073046	2836,3833,3873,15764,18877,19844,21582,22592,23663,23997,25563,27164,27739,29335	14	0.103444
11838	18841	11833	(19570,20994)	(24811,26735)	2	B.1.184	B.1	B.1.184	BBAAAABB	0.0714286	5	2	3	0.00182149	2836,14408,20994,22444,23663,24811,26735,27164	8	0.188205
11864	10013	63395	(20401,20401)	(26735,27638)	26	B.1.260	B.1.36.17	B.1	BBBABAAAABBBBB	0.0589411	7	4	3	0.00283086	1947,7528,11201,18877,20396,22444,22917,25563,26735,27638,28854,28881,29402,29555	14	0.175306
11866	63392	11864	(11201,14408)	NA	24	B.1.260	B.1	B.1.260	BBBAAAAB	0.0714286	4	1	3	0.000609385	210,3457,11201,18877,22444,25563,26735,29402	8	0.0554987
11875	20560	11874	(22022,23604)	NA	5	B.1.260	B.1.617.1	B.1.260	BBBBBAAA	0.107143	3	0	3	0.000612745	835,14874,16236,17523,22022,23604,26681,26767	8	0.0737629
11877	20730	11876	(19813,21846)	NA	2	B.1.260	B.1.617.1	B.1.260	AAABBBBBBBBB	0.0181818	3	0	3	0.000612745	17523,18744,19813,21846,21895,21987,22022,24406,24475,24775,25469,29742	12	0.0737629
13319	13318	10725	(19701,22444)	NA	2	B.1.9.5	B.1.9.5	B.1.36	AAAAAAAAAAABBBBBB	0.000969619	11	5	6	0.00081367	1390,1947,7765,8733,10039,12070,13914,17690,18040,19495,19701,22444,26735,28280,28432,28854,28975	17	0.122975
14031	14030	12265	(24410,27925)	NA	2	B.1	B.1	B.1	AAAAAAABAAAAAABBBB	0.0259104	5	1	4	0.000607165	3428,4878,6037,10029,13057,17491,19035,20148,21846,22599,23012,23063,23604,24410,27925,28005,28093,28272	18	0.0920113
15295	15294	302688	(5388,9526)	(28111,28975)	4	B.1	B.1	B.1.1.7	BAABAAAAAAAAAAABB	0.0273109	4	1	3	0.000609385	1643,11497,15766,16176,18877,22992,23063,23604,23709,25563,26735,26876,28048,28095,28111,28975,29399	17	0.0554987
15297	15295	302687	(26876,28095)	NA	2	B.1	B.1	B.1.1.7	AAAAAAAAAAABBBBBB	0.000969619	5	0	5	0.000607165	913,5629,6954,9526,11497,15279,23063,23604,23709,26735,26876,28095,28111,28881,28882,28883,28977	17	0.230028
15299	342914	15290	(23709,24506)	NA	4	B.1	B.1.1.7	B.1	AABAAABBBBBBBBB	0.023643	4	1	3	0.000609385	2110,3267,6954,14120,15096,23271,24506,28095,28280,28281,28282,28881,28882,28883,28977	15	0.0554987
15301	225026	224637	(23604,27972)	NA	2	B.1	B.1.1.7	B.1.1.7	AAAAAAAAABBBBBBBB	0.000411353	4	1	3	0.000609385	241,913,2110,7042,14120,14676,23063,23271,23604,27972,28048,28095,28111,28881,28882,28883,28977	17	0.0554987
15319	346083	15318	(1059,5986)	(23271,23604)	2	B.1	B.1.1.7	B.1	BAAABBBBBBB	0.0545455	4	1	3	0.000609385	1059,16500,20262,23063,23604,24506,24914,28095,28280,28281,28282	11	0.0554987
15322	346221	15320	(13993,15766)	NA	2	B.1	B.1.1.7	B.1	AAAABBABBBBBBB	0.032967	4	1	3	0.000609385	4543,5986,9526,13993,16889,17019,18877,23604,23709,25563,28111,28881,28882,28883	14	0.0554987
15323	285464	15321	(14120,14676)	(24506,24914)	2	B.1	B.1.1.7	B.1	BBBAAAABBBBBBBB	0.00879121	4	0	4	0.000609385	733,5986,6954,14676,15279,23604,24506,24914,28280,28281,28282,28881,28882,28883,28977	15	0.217884
15330	69155	15329	(5986,14697)	(22127,22879)	3	B.1	B.1.258	B.1	BBBAAABBBBABBBBB	0.0994506	4	1	3	0.000609385	829,5388,5986,14697,17104,22127,22879,23063,23604,23709,23876,24910,24914,25947,27972,28048	16	0.0554987
15340	144326	15338	(9867,9891)	(22032,22917)	7	B.1	B.1.371	B.1	BBBBAAAABBBBBBBBBBBBBBBA	0.0103049	5	1	4	0.000607165	1059,5388,5986,9749,9891,11804,19390,22032,22917,23063,23604,23709,24138,24410,24914,25072,25517,25563,27925,27972,28044,28048,28095,28887	24	0.0920113
15360	161121	224683	(5388,5986)	(23271,23604)	3	B.1	B.1.1.419	B.1.1.7	BAAAABBBBBBB	0.0181818	3	0	3	0.000612745	5388,6954,15279,16176,23271,23604,23709,24506,28111,28881,28882,28883	12	0.0737629
15361	15360	224710	(2110,3037)	NA	2	B.1	B.1	B.1.1.7	BBAAAAAAAAB	0.0242424	7	4	3	0.00283086	913,2110,3267,6954,14120,15279,16176,23271,27972,28048,28932	11	0.175306
15384	15383	147	(3037,12075)	(23604,25563)	2	B.1	B.1	B	BAAAABB	0.114286	4	1	3	0.000609385	884,12075,14408,21800,23604,25563,26735	7	0.0554987
16655	16651	16677	(26966,28903)	NA	48	B.1	B.1	B.1	AAAAAABBB	0.0833333	5	2	3	0.00182149	9817,17747,17901,19735,25096,26966,28903,28905,29774	9	0.188205
17177	95559	17077	(21583,23403)	NA	3	B.1.128	B.1.422	B.1.128	BBBBBBAAAAAA	0.00757576	9	3	6	0.000734214	1059,4336,5730,8293,15280,18488,24739,25491,25563,26530,28368,28748	12	0.100575
17880	167079	17879	(12778,13860)	(23403,23525)	2	B.1	B.1.1.419	B.1	BBBBAAABBBBBBBB	0.0285714	4	1	3	0.000609385	2749,5648,6613,12778,13860,17259,23012,23525,28167,28512,28877,28878,28881,28882,28883	15	0.0554987
17886	176226	17872	(13536,18333)	(27970,28881)	2	B.1	B.1.1.1	B.1	BBBAAAAAABBB	0.00757576	5	1	4	0.000607165	4002,10097,13536,18333,23731,24912,25350,27970,28674,28881,28882,28883	12	0.0920113
18325	206193	18322	(913,3037)	(23271,23604)	2	B.1	B.1.1.419	B.1	BAAABBBBBBB	0.0545455	3	0	3	0.000612745	913,16176,23063,23271,23604,24506,24914,28881,28882,28883,28977	11	0.0737629
18411	8380	18410	(14408,16512)	NA	2	B.1.113	B.1.36.8	B.1.113	BBAAAAAB	0.0714286	4	1	3	0.000609385	313,2836,18568,19154,28881,28882,28883,29750	8	0.0554987
18830	204335	18829	(2836,4300)	(19154,28854)	6	B.1	B.1.1.419	B.1	BBAAABBBB	0.0833333	3	0	3	0.000612745	1648,2836,4300,16512,19154,28854,28881,28882,28883	9	0.0737629
18832	18404	181485	(2292,2836)	(28854,28881)	2	B.1	B.1.113	B.1.1.47	BBAAAAAABBAABAAABB	0.108974	8	5	3	0.0036523	313,2292,2836,4300,9286,14178,14408,16512,18568,18877,19154,19763,21724,22444,25563,28854,28881,28882	18	0.19893
18833	1089	18830	(19154,22468)	(28144,28854)	2	B.1	A	B.1	BBABBBBAAABB	0.179798	10	7	3	0.00593912	241,2836,3037,8782,14408,16512,19154,22468,23403,28144,28854,28878	12	0.238766
18838	18561	18829	(2836,4084)	(27945,28854)	2	B.1	B.1.143	B.1	BBAAAAABB	0.0396825	5	2	3	0.00182149	1479,2836,4084,11575,12439,26840,27945,28854,29642	9	0.188205
18843	5498	11836	(14408,18877)	NA	2	B.1	B.1.260	B.1.184	BBBAAAAB	0.0714286	5	1	4	0.000607165	3833,12919,14408,18877,20994,22444,27164,29335	8	0.0920113
19175	19153	19172	(18747,23403)	NA	4	B.1.1.291	B.1.1.291	B.1.1.291	BBBBBBAAAAAB	0.010101	3	0	3	0.000612745	1218,7393,8950,12070,16985,18747,26677,27654,28183,28185,28188,28325	12	0.0737629
19707	19697	19182	(2454,3037)	(15933,19009)	2	B.1.1.291	B.1.1.291	B.1.1.291	BAAAAABBBB	0.0238095	5	0	5	0.000607165	2454,8883,8885,13512,13513,13514,19009,21137,26065,27263	10	0.230028
19900	100475	19894	(20124,20124)	(23604,23625)	86	B.1	B.1.371	B.1	BBBBBBBAAABBBBBBB	0.0220588	8	5	3	0.0036523	833,994,1059,1264,9756,9924,10982,21615,21846,22036,23625,23765,24442,24642,25563,26222,27964	17	0.19893
20083	20071	7389	(26319,26735)	NA	2	B.1.617.1	B.1.617.1	B.1.36.29	AAAAAAAAAAAAAAAAAAAAAAABBBBBBBBB	8.55652e-07	15	6	9	0.00252525	210,3267,3457,4965,7165,10183,11201,17523,18877,20396,21034,21895,22022,22444,22882,22917,23012,23604,24794,24863,25469,25563,26173,26735,27299,27405,27638,28183,28277,28854,28881,29742	32	0.057554
20090	20089	211356	(28732,28882)	NA	2	B.1.617.1	B.1.617.1	B.1.1.7	AAAAABAAAAAAAAAAAAAAAAAAAAAAAAAAAAAAAAAAAABBBBB	0.000175738	10	5	5	0.00074239	210,913,3177,3241,3267,3457,4965,5388,5986,6954,7165,11201,14676,14697,15279,16176,17523,20396,21805,21895,22022,22917,23012,23063,23271,23604,23709,24506,24775,24863,24914,25469,27299,27638,27972,27987,28048,28111,28280,28281,28282,28732,28881,28882,28883,28977,29742	47	0.179074
20873	20478	20868	(21196,21196)	NA	2	B.1.617.1	B.1.617.1	B.1.617.1	BBBBBBAAA	0.0833333	6	3	3	0.00130293	11812,15862,15866,15868,15877,18100,21846,21895,21987	9	0.091966
20929	20509	20886	(21987,22022)	NA	2	B.1.617.1	B.1.617.1	B.1.617.1	BBAAAAB	0.114286	9	6	3	0.00220264	14772,16134,22022,27382,27383,27384,27520	7	0.172414
20985	11869	21000	(20401,22995)	NA	2	B.1	B.1.260	B.1.617.2	AAAABAAAABBBBBABB	0.0398601	6	2	4	0.000651466	210,1191,1267,3457,11418,16466,18176,20396,20401,22995,23012,23604,24410,25469,26767,28461,29742	17	0.101163
20994	21640	20987	(5184,9891)	NA	549	B.1.617.2	B.1.617.2	B.1	AAABBBBB	0.0714286	3	0	3	0.000612745	1191,1267,5184,9891,11418,15451,16466,21987	8	0.0737629
21640	23113	20995	(1267,9891)	(20262,23604)	2255	B.1.617.2	B.1	B.1.617.2	BBAAAAAABBBBB	0.00466201	4	1	3	0.000609385	1191,1267,9891,11418,12946,15451,16466,20262,23604,24410,25469,26767,28461	13	0.0554987
21963	21961	23106	(26767,27916)	NA	2	B.1.617.2	B.1.617.2	B.1	AAAAAAAAAAABBB	0.032967	3	0	3	0.000612745	1191,1267,11418,12946,15451,15603,16466,20320,23604,25469,26767,27916,29427,29742	14	0.0737629
22683	21827	22222	(27476,27739)	NA	10	B.1	B.1.617.2	B.1	BBBBBBBBBBBBBBBBBBAAA	0.0142857	6	3	3	0.00130293	1191,1267,4181,5184,6402,7124,8986,9053,9891,10029,11201,11332,11418,12946,18176,19220,20262,21846,27739,27874,28916	21	0.091966
22890	22886	23096	(6402,7124)	(27874,28916)	2	B.1	B.1	B.1	BBAAAAAAAAAAAAAAABBB	0.000386997	4	0	4	0.000609385	4181,6402,7124,8986,9053,10029,11201,11332,15451,16466,21618,22995,23604,25469,26767,27752,27874,28916,29402,29742	20	0.217884
22925	21141	22924	(21987,22227)	NA	9	B.1	B.1.617.2	B.1	BBBBBBBBBBBBBBBBBBBBAAAA	0.00197628	5	1	4	0.000607165	925,4181,5184,5584,6402,7124,8986,9053,9474,9559,9891,10029,11201,11332,11418,11514,13019,15240,19220,21987,22227,27874,28007,28916	24	0.0920113
23109	21142	23108	(11514,13019)	(22227,22917)	2	B.1	B.1.617.2	B.1	BBBAAABBBBBBABB	0.113553	5	2	3	0.00182149	5584,11418,11514,13019,20262,22227,22917,22995,23604,24410,25469,26767,27739,28461,29742	15	0.188205
23126	20112	23125	(23012,24863)	(27922,28099)	30	B.1	B.1.617.1	B.1	BBBBBABBBBAAABBB	0.0994506	4	1	3	0.000609385	210,3457,4965,7165,11201,17523,20396,21895,22917,23012,24863,27299,27922,28099,28881,29402	16	0.0554987
23141	23110	23140	(20262,21618)	NA	2	B.1	B.1	B.1	AAABABBBBBBABB	0.160839	5	2	3	0.00182149	9891,12946,15451,19305,20262,21895,22917,23604,24775,24863,25469,27739,29402,29742	14	0.188205
23142	20016	23140	(11322,16293)	NA	2	B.1	B.1	B.1	AAABBBBABBBABB	0.160839	6	3	3	0.00130293	5184,8208,11322,16293,19305,21618,21895,23012,24775,24863,25469,27752,29402,29742	14	0.091966
23158	224697	314844	(13993,14408)	(23709,25563)	2	B.1	B.1.1.7	B.1.1.7	BBAAABBB	0.107143	6	3	3	0.00130293	1059,11497,16889,17019,23709,25563,28975,28977	8	0.091966
23453	346071	31141	(913,3267)	(23063,23271)	2	B.1	B.1.1.7	B.1	BBAAAAAABAAAAABBBBBBBBBBBB	4.86658e-05	7	4	3	0.00283086	445,913,3267,4006,5170,5986,6286,6954,11132,17850,21255,22227,22264,23063,23271,23604,23709,24914,26526,26801,27972,28048,28111,28280,28281,28282	26	0.175306
23816	30688	23815	(12116,12116)	(14916,18714)	2	B.1	B.1	B.1	BBBBAABABBBBAAABBBBBBBBBBBBBB	0.144002	10	7	3	0.00593912	222,343,3614,5170,5195,5379,5672,6212,6321,8140,11132,12067,13958,14898,14916,18714,20661,22326,23587,23593,23608,24904,25587,26217,26706,27982,28114,29366,29386	29	0.238766
24933	24932	30051	(27644,29366)	NA	2	B.1.177.12	B.1.177.12	B.1	AAAAAAAABBB	0.0545455	3	0	3	0.000612745	4331,16529,20661,21255,24780,24814,25757,27644,29366,29386,29645	11	0.0737629
25410	25408	86530	(26801,28093)	NA	4	B.1.177.40	B.1.177.40	B.1.221	AAAAAAAAAAAAAAAAAAAAAABBBBBBBBB	1.14087e-06	7	0	7	0.000707714	222,445,2037,2197,3602,4720,6145,6286,6941,7735,8983,15324,20661,21255,21855,22227,24620,25460,25505,25906,25996,26801,28093,28133,28651,28869,28932,29179,29366,29386,29645	31	0.460177
26787	26778	205487	(28703,28881)	NA	3	B.1	B.1	B.1.1.39	AAAAAAABBBB	0.0242424	4	0	4	0.000609385	1675,6286,15738,17746,20031,28697,28703,28881,28882,28883,28932	11	0.217884
27359	27357	42991	(14167,14408)	NA	2	B.1.177.16	B.1.177.16	B.1.177	BBBAAAAAAAAAAA	0.010989	4	1	3	0.000609385	204,2875,9203,15240,20520,21614,24106,24334,26924,27513,27769,27944,28310,28657	14	0.0554987
27363	197297	27338	(1386,3259)	NA	2	B.1.177.16	D.2	B.1.177.16	AAABBBBBBBBBBBBBBBBBBBB	0.00225861	5	2	3	0.00182149	221,445,1163,6286,7540,9203,10717,16647,18555,21255,22227,22992,23401,24106,26801,27513,28310,28817,28881,28882,28883,28932,29645	23	0.188205
27421	27164	44731	(17679,21255)	NA	2	B.1	B.1	B.1.177	BBBBAAAAAB	0.0238095	5	1	4	0.000607165	204,1514,9857,17679,21614,24334,25904,27944,28310,28795	10	0.0920113
29401	29399	30695	(5055,6652)	(21255,21466)	8	B.1.177.75	B.1.177.75	B.1	BAAAABBBBB	0.0333333	4	1	3	0.000609385	5055,6652,8284,13249,19095,21466,24523,24817,26492,28687	10	0.0554987
29402	30695	34251	(19095,21255)	NA	2	B.1.177.75	B.1	B.1	BAABBBBBBAAAAAA	0.0862471	6	3	3	0.00130293	884,6212,6286,6652,8284,10394,13249,13787,19095,21255,26474,27862,28881,28882,28883	15	0.091966
30306	195952	30305	(1684,3037)	(23403,25838)	2	B.1	B.1.1.25	B.1	BBBBBAAABBBBBBB	0.0285714	5	2	3	0.00182149	205,241,445,1163,1684,6286,15543,19017,26801,28881,28882,28883,28932,29171,29645	15	0.188205
30688	33452	30677	(5170,5195)	(14916,16075)	13	B.1	B.1	B.1	BBBAAAAABBAAABBBBBBBBBBBBBBB	0.00214858	8	2	6	0.00073046	343,1513,5170,5195,5379,6212,6652,6672,8140,11132,13958,14898,14916,16075,17671,18714,21466,22346,22377,23587,23608,24904,25180,25587,27982,28114,28706,29751	28	0.172406
30689	30688	30664	(14916,18714)	NA	12	B.1	B.1	B.1	AAAAAAAABBBB	0.0181818	5	1	4	0.000607165	5195,5379,6212,6652,6672,13958,14898,14916,18714,24904,25587,28114	12	0.0920113
33449	34030	33447	(203,1513)	(6212,7011)	6	B.1	B.1	B.1	BAAABBBAABBBBBBBBBBBBB	0.12782	6	3	3	0.00130293	203,5195,5379,6212,7011,9565,11747,14898,14916,16075,17671,18115,19385,21795,23012,23277,24751,25000,25180,27484,28706,29751	22	0.091966
34030	34227	34021	(3037,5195)	(21466,23012)	5	B.1	B.1	B.1	BAAABAABABBBBB	0.184149	7	4	3	0.00283086	1744,5195,5379,6212,10287,14898,14916,19385,21466,23012,23277,24751,25614,27484	14	0.175306
34146	29402	34145	(3732,5195)	(6212,6652)	3	B.1	B.1.177.75	B.1	BBBAAAABBBBBBBBAABBBBBBBBB	0.0247883	6	2	4	0.000651466	1513,2449,3732,5195,5379,5698,6212,6652,6672,8284,10196,11747,11866,13249,13958,14898,14916,20342,21466,22346,22377,25000,25614,26492,27143,29751	26	0.101163
34226	29396	34222	(5055,5195)	(6212,8284)	42	B.1	B.1.177.75	B.1	BBBBAAABBBBBAABBBBBBBB	0.12782	6	3	3	0.00130293	1513,1744,2005,5055,5195,5379,6212,8284,10287,10440,11747,13249,14898,14916,22346,22377,24817,25000,25614,27143,28687,29751	22	0.091966
34228	34227	33892	(5195,5379)	NA	40	B.1	B.1	B.1	BBAAAABAAAB	0.124242	5	2	3	0.00182149	1744,5195,5379,6212,6652,6672,10287,14898,14916,21466,25614	11	0.188205
34237	34235	34215	(3958,5195)	(26492,26651)	4	B.1	B.1	B.1	BBBAABAAABAAAAAABAB	0.0825792	9	5	4	0.000734214	362,2449,3903,5195,5379,6116,6212,6652,6672,7401,13958,14898,14916,21466,26474,26492,26651,27143,28300	19	0.0603448
34249	264668	34248	(445,884)	(10394,10507)	16	B.1	B.1.1.7	B.1	BAAABABBBBBBBBBBBBBBBBA	0.116883	5	2	3	0.00182149	445,884,1513,6286,6954,10394,10507,14646,16176,19185,22227,26801,27972,28111,28195,28690,28881,28882,28883,28932,28977,29645,29751	23	0.188205
34261	34253	34260	(5346,5379)	(17536,19185)	2	B.1	B.1	B.1	BBBAABAAABBBBBBBBBB	0.0217578	10	6	4	0.00074239	313,2986,5346,5530,5547,6989,14731,14747,17019,19185,21269,26916,27067,28044,28375,28526,28881,28882,28883	19	0.0447686
34340	49389	34338	(25445,25572)	(26801,27143)	2	B.1	B.1.177	B.1	BBBBBBBBBABBBBAAABBBBB	0.0518113	8	5	3	0.0036523	1094,1513,7743,9430,10207,11572,11747,12439,13515,22346,22377,25000,25413,25445,25572,25573,25574,27143,27944,29119,29402,29751	22	0.19893
34478	41520	34475	(25290,26152)	NA	2	B.1	B.1.177.86	B.1	BBBBBBBBBBBBBBBAAAA	0.00412797	7	3	4	0.000707714	186,204,445,1513,4540,5622,6040,11747,12357,14592,16795,18994,21614,22346,22377,26152,26801,27870,27944	19	0.131479
40685	91082	40888	(445,1059)	(11514,21255)	2	B.1.177	B.1.371	B.1.177.86	BBAAAAAAAABBBBBBBABBBBB	0.000378125	18	13	5	0.00289855	204,445,1059,1180,3486,6040,6286,6498,10029,11514,21255,21614,22227,23042,23604,23709,25563,26767,27870,27944,28887,28932,29645	23	0.0213777
43018	42626	48811	(5840,12025)	NA	3	B.1.177	B.1.177	B.1.177.77	BBAAAAAAAB	0.0333333	3	0	3	0.000612745	2156,3592,12025,13517,20047,21614,24334,25886,27769,29218	10	0.0737629
43087	52216	42976	(5147,5703)	(13064,15534)	4	B.1.177	B.1.177	B.1.177	BBBBBBAAAABBBBBBBBBBB	0.00300752	6	3	3	0.00130293	204,2896,3994,4582,4891,5147,5703,5704,5705,7528,15534,21222,21614,23029,24332,24334,25855,27707,27769,28855,29742	21	0.091966
44547	43660	44544	(10287,11533)	NA	2	B.1.177	B.1.177	B.1.177	BBAAAAB	0.114286	3	0	3	0.000612745	9133,10287,11866,11878,26424,27146,29762	7	0.0737629
45828	177308	43342	(4890,6286)	NA	2	B.1.177	C.30	B.1.177	AAAAAABBBBBBBBBBBBBBBBBBBBB	2.36479e-05	10	4	6	0.00074239	445,583,832,3004,4002,4890,6286,8353,9289,10097,13536,21255,21614,22227,22326,23731,24334,24781,26801,27513,27944,28881,28882,28883,28932,29645,29734	27	0.179074
46024	46090	5379	(445,6286)	(22227,23403)	2	B.1.177	B.1.177	B.1	BAAAABBBB	0.0476191	6	2	4	0.000651466	445,6286,8140,21614,22227,23403,26801,28932,29645	9	0.101163
48955	48954	17550	(25710,26793)	NA	2	B.1.177.77	B.1.177.77	B.1	AAAAAAAAAAAABBBB	0.00714286	7	3	4	0.000707714	204,445,3592,6286,7945,9438,13517,14022,17339,21255,22227,25710,26801,27944,28932,29645	16	0.131479
52343	52336	53223	(26060,27213)	NA	2	B.1.177	B.1.177	B.1.177	AAAAAAAAAABBB	0.0384615	7	4	3	0.00283086	5512,6447,10273,12415,13992,21141,23202,24511,25109,26060,27213,27628,28954	13	0.175306
52602	34233	52597	(3695,5195)	(21466,22346)	2	B.1.177.53	B.1	B.1.177.53	BBBBAAAAABAAAAABBBBBBBB	0.00025086	12	4	8	0.00101729	1513,2449,2973,3695,5195,5379,6212,6652,6672,9805,13787,13958,14898,14916,21466,22346,22377,26474,26492,27874,27944,28695,29751	23	0.0473269
52631	29398	52627	(5055,5195)	(6672,8284)	3	B.1.177.53	B.1.177.75	B.1.177.53	BBBBAAAABBBBBABAABBBBBBBBB	0.0592885	8	4	4	0.00073046	2449,2973,3695,5055,5195,5379,6212,6672,8284,9805,11344,11956,13249,13958,14649,14898,14916,16057,23416,24817,25693,25708,25916,27944,28687,28695	26	0.103444
53999	53998	29243	(13993,14408)	NA	38	B.1	B.1	B.1	BBAAAAAAAB	0.0333333	3	0	3	0.000612745	5629,13993,21255,25710,26735,26801,26876,28932,28975,29645	10	0.0737629
54004	87470	58424	(445,2110)	(20389,21855)	19	B.1	B.1	B.1.160	BBAAAAAAAAAAAABBBBBBBBBBBBBBBA	4.12492e-06	7	2	5	0.000707714	222,445,2110,4543,5629,6286,9526,11497,13993,15766,16889,17019,18877,20389,21855,22992,25505,25563,25710,25906,25996,26062,26735,26876,27996,28651,28869,28975,29399,29511	30	0.230088
54005	58424	87481	(21855,22992)	NA	18	B.1	B.1.160	B.1	BBBBBBBBBBBBBBBBBAAAAAAAAAAAAAAAAB	8.62084e-09	5	0	5	0.000607165	222,445,2110,4543,5629,6286,9526,11497,13993,15766,16889,17019,18646,18877,20389,21408,21855,22992,25505,25563,25710,25785,25906,25996,26062,26735,26876,27996,28482,28651,28869,28975,29399,29511	34	0.230028
54010	84105	54009	(21855,25505)	NA	6	B.1	B.1.221.1	B.1	AAAAABBBBBBBBBBBB	0.000969619	5	0	5	0.000607165	4442,6525,10377,16044,21855,25505,25563,25710,25731,25906,25996,26735,26876,28651,28869,28975,29399	17	0.230028
54017	205501	60895	(4543,9526)	(25710,26735)	2	B.1	B.1.1.39	B.1	BBAAAAAAABBBBBBB	0.000874126	3	0	3	0.000612745	445,4543,11497,13993,15766,16889,17019,18877,25563,26735,28868,28881,28882,28883,28932,29645	16	0.0737629
55577	54740	60324	(25563,27038)	NA	2	B.1.160	B.1.160	B.1.160	AAAAAAABBBBB	0.010101	4	1	3	0.000609385	571,6027,6555,10340,12974,18086,24362,27038,27039,27040,27409,29427	12	0.0554987
58424	54008	154989	(21855,25549)	NA	41	B.1.160	B.1	B.1.351	BBBBBBBBBBBBBBBBBBAAAAB	0.00225861	7	4	3	0.00283086	222,445,2110,4543,5629,6286,9526,11497,13993,15183,15766,16889,17019,18646,18877,20389,21408,21855,25549,26062,27996,28482,29511	23	0.175306
58859	154989	59374	(18877,22992)	NA	3	B.1.160	B.1.351	B.1.160.14	ABAAABBBBB	0.17619	4	1	3	0.000609385	5629,14408,15766,16889,18877,22992,23403,25563,25710,26876	10	0.0554987
58860	60825	5335	(9526,10156)	(21724,22992)	2	B.1.160	B.1.160	B	BABBAABAAAABBBBBBBBA	0.0769231	7	4	3	0.00283086	186,241,5629,9526,10156,11497,14408,15766,17019,18877,21724,22992,23403,24442,25563,25710,26876,27877,28975,29399	20	0.175306
59374	59373	58860	(15654,15654)	NA	2	B.1.160.14	B.1.160.14	B.1.160	BBAAAB	0.2	8	5	3	0.0036523	4543,13993,15766,16889,18877,29399	6	0.19893
59394	63944	62898	(23063,23403)	NA	31	B.1.160.14	B.1	B.1	BBBAAA	0.2	3	0	3	0.000612745	5388,5986,23063,24914,27972,28048	6	0.0737629
59400	59398	218108	(16176,23403)	NA	25	B.1.160.14	B.1.160.14	B.1.1.7	BBBBBAAA	0.107143	3	0	3	0.000612745	913,3267,14676,15279,16176,23604,23709,28048	8	0.0737629
59434	206299	224781	(5986,14408)	(27972,28111)	18	B.1.160.14	B.1.1.7	B.1.1.7	BAAAAAAABBBB	0.00757576	3	0	3	0.000612745	5986,15279,21255,22227,23271,23709,24506,24914,28111,28280,28281,28282	12	0.0737629
59435	224846	206311	(15279,16176)	NA	17	B.1.160.14	B.1.1.7	B.1.1.7	BBBBAAAA	0.0714286	3	0	3	0.000612745	3267,5986,14676,15279,17615,28280,28281,28282	8	0.0737629
59437	206287	206093	(5986,6954)	NA	15	B.1.160.14	B.1.1.7	B.1.1.419	BBAAAAB	0.114286	3	0	3	0.000612745	3267,5986,15279,23604,23709,24914,28048	7	0.0737629
59457	223718	206150	(6954,9526)	(26876,28881)	2	B.1.160.14	B.1.1.7	B.1.1.419	ABBBAAAAAAAAAAAABBBBB	0.0615755	6	2	4	0.000651466	913,5388,5986,6954,9526,11497,16889,17019,18877,22992,23063,23604,23709,25563,26735,26876,28881,28882,28883,28975,28977	21	0.101163
60645	142630	223719	(17721,18526)	(21296,22308)	4	B.1.160	B.1.371	B.1.1.7	BBBBBBBBBBBBBBBBBBBBBBBBABAAABBBBBBBBBBBBBBBBBBB	0.0106332	10	7	3	0.00593912	1060,2842,4543,4913,5194,5213,5221,5629,6513,9526,10507,10523,11497,11767,13822,13993,15766,15960,16694,16889,17019,17211,17214,17721,18526,21219,21294,21295,21296,22308,22992,23012,23647,24923,25710,26681,26735,26876,27253,27741,27798,27877,28272,28315,28887,28975,29399,29781	48	0.238766
60895	55920	34591	(2446,3037)	(28086,28932)	2	B.1	B.1.160	B.1	BBAAAAAAAAAAAAAAAAAAAAABBBB	2.36479e-05	9	4	5	0.000734214	204,445,4543,5629,6286,9526,11497,13993,15766,16889,17019,18877,20661,21255,22227,22992,25563,25710,26735,26801,26876,27942,28086,28932,28975,29399,29645	27	0.301724
60897	83403	54022	(9526,10107)	(16992,17104)	2	B.1	B.1	B.1	BBBBBBBAABAABBBBBBBBBBBB	0.0433841	5	2	3	0.00182149	3293,4543,5629,7420,7767,8047,9526,10107,10323,13993,16943,16992,17104,18814,20268,22183,22879,25710,27800,28975,29230,29399,29690,29734	24	0.188205
60909	54746	60908	(4543,9526)	(15766,16889)	3	B.1	B.1.160	B.1	BAAAABBBBBBBBBBBB	0.00588235	4	1	3	0.000609385	4543,9526,11497,11620,15766,16889,17019,18877,22992,25563,25710,26735,26801,26876,27409,29399,29427	17	0.0554987
61016	202196	19945	(22020,22995)	(27919,28272)	11	B.1	B.1.1.419	B.1	BBAAAABBBB	0.0333333	14	11	3	0.022541	9890,21721,22995,23012,23625,24138,28742,28881,28882,28883	10	0.353474
61277	180476	15446	(3037,5184)	(11337,12824)	10	B.1	B.1.1.170	B.1	BAAABBBBBBBBBBBB	0.025	13	10	3	0.0194175	2062,5184,10323,10789,12824,13887,14055,18687,21846,23248,25777,26062,28881,28882,28883,29754	16	0.303468
62804	345978	224700	(23271,24914)	NA	17	B.1	B.1.1.7	B.1.1.7	AAAABBBBB	0.0396825	4	0	4	0.000609385	3267,5986,16176,23063,24914,28111,28280,28281,28282	9	0.217884
62809	327289	346159	(22917,23604)	NA	2	B.1	B.1.1.7	B.1.1.7	AAABBBBBBB	0.0333333	4	1	3	0.000609385	5388,5986,22917,23604,23709,24914,28881,28882,28883,28977	10	0.0554987
62826	15323	62898	(23709,24506)	NA	36	B.1	B.1	B.1	AAABBBBB	0.0714286	3	0	3	0.000612745	5986,23063,23709,28111,28280,28281,28282,28977	8	0.0737629
62830	206319	62828	(16176,23271)	NA	20	B.1	B.1.1.7	B.1	AAAAABBBBBBB	0.00757576	3	0	3	0.000612745	913,5986,6954,14676,16176,23271,24506,28048,28881,28882,28883,28977	12	0.0737629
62888	15315	62887	(23063,23604)	NA	2	B.1	B.1	B.1	BBBBBAAA	0.107143	4	1	3	0.000609385	5388,5986,16500,20262,23063,23604,23709,24914	8	0.0554987
62898	206044	346077	(6954,14408)	(28280,28881)	3	B.1	B.1.1.419	B.1.1.7	BBBAAAAAAABBB	0.00407925	3	0	3	0.000612745	5388,5986,6954,14676,15279,23063,23604,23709,24506,24914,28881,28882,28883	13	0.0737629
62902	327291	224713	(15096,15279)	(28048,28095)	16	B.1	B.1.1.7	B.1.1.7	BBBAAAAAABBBBABBB	0.00827849	5	1	4	0.000607165	5986,6954,15096,16176,23604,23709,24914,27972,28048,28095,28280,28281,28282,28881,28882,28883,28977	17	0.0920113
63204	174764	11678	(18674,20896)	NA	2	B.1	B.1.1.419	B.1.210	AAAABBBB	0.0714286	4	1	3	0.000609385	3634,10369,15324,18674,20896,28881,28882,28883	8	0.0554987
63892	61459	63890	(21762,23012)	(24748,26767)	2	B.1	B.1	B.1	BBBAAAABBBB	0.0242424	5	2	3	0.00182149	6285,11296,18171,23012,23593,24748,26305,26767,28308,28699,28887	11	0.188205
63946	63945	285462	(6954,14408)	NA	34	B.1	B.1	B.1.1.7	BBBAAAAAAA	0.0333333	3	0	3	0.000612745	5388,5986,6954,14676,15279,16176,23271,23604,23709,24506	10	0.0737629
64025	51111	64024	(9190,12119)	(21222,22227)	2	B.1	B.1.177.81	B.1	BAAABBBB	0.107143	3	0	3	0.000612745	9190,12119,20735,21222,22227,26801,28932,29645	8	0.0737629
64031	355769	64029	(19839,21974)	(23586,24095)	2	B.1	B.1.1.317	B.1	BBBBBBABBBAAAABBBBBBBB	0.0135946	4	1	3	0.000609385	204,872,2031,6286,7120,7452,7863,12924,13517,19839,21974,22992,23126,23586,24095,25886,28881,28882,28883,28905,28932,29750	22	0.0554987
64032	54139	64029	(13993,15766)	(25563,25710)	14	B.1	B.1.160.17	B.1	BBBBBBABBBBAAAAAABBABBBB	0.0051722	5	2	3	0.00182149	204,1408,4543,5629,6286,9526,11497,12924,13277,13517,13993,15766,16889,17019,18877,22992,25563,25710,25886,26735,26876,28932,28975,29399	24	0.188205
64034	64032	54687	(25886,26720)	NA	12	B.1	B.1	B.1.160	AAAAAAAAABBAAABABBBB	0.137255	6	3	3	0.00130293	204,4543,5629,6286,9526,12924,13517,13536,13993,20679,21855,22227,25710,25886,26720,26876,27409,28697,29399,29427	20	0.091966
64039	64032	60884	(25886,26187)	NA	2	B.1	B.1	B.1	AAAAABAAAAABAAABBBBBBB	0.00508625	7	2	5	0.000707714	204,952,4543,5629,6286,9526,11230,12924,13517,13993,22227,25422,25710,25720,25886,26187,26876,28932,28975,29399,29427,29751	22	0.230088
64046	160815	64043	(23566,24160)	NA	4	B.1	B	B.1	BBBBBABBAAAABB	0.0589411	5	2	3	0.00182149	204,6286,12924,13517,22227,22894,23302,23403,24160,24163,24232,24385,25886,28932	14	0.188205
64052	64049	171729	(25886,27561)	NA	3	B.1	B.1	B.1.1.128	AAAAAAAAAAAAABBBBB	0.00163399	4	0	4	0.000609385	204,1722,6286,6781,10265,11916,12924,13517,15720,19185,21622,22227,25886,27561,28881,28882,28883,28932	18	0.217884
64053	64029	204019	(22227,23587)	NA	2	B.1	B.1	B.1.1.385	AABBAAAAABBABBBBBB	0.0944056	8	3	5	0.00073046	204,2698,3788,6099,6286,11704,12924,13517,22227,23587,25459,25886,27415,27561,28881,28882,28883,28932	18	0.129305
64077	64076	224785	(26801,28881)	NA	3	B.1	B.1	B.1.1.7	AAAAAABBBB	0.0333334	5	1	4	0.000607165	6286,9693,21255,22227,22346,26801,28881,28882,28883,28932	10	0.0920113
64105	8586	64087	(18877,22227)	NA	2	B.1	B.1.36.8	B.1	AAAAAABBBBBBBBBBB	0.000565611	5	0	5	0.000607165	1738,2836,4231,6286,13201,18877,22227,22241,22444,25563,26636,26735,26801,27944,28854,28932,29645	17	0.230028
64678	64677	66712	(1633,4344)	(27666,27972)	2	B.1.258	B.1.258	B.1.258	BAAAAAAAAAAAAAAAAAABBB	0.000683527	5	1	4	0.000607165	1401,4344,5497,5950,6865,7083,9661,11557,13024,19032,19137,20451,21691,23948,25487,25593,25606,26313,27666,27972,28048,28111	22	0.0920113
65599	146635	65598	(23271,23403)	(24506,24910)	2	B.1.258	B.1.371	B.1.258	BBBBABBBBBBAAABBBBBBBBB	0.0473179	9	6	3	0.00220264	1059,7767,12988,14676,15279,15598,17104,18028,19398,23063,23271,23604,23709,24506,24910,27925,27972,28044,28048,28111,28887,28975,29734	23	0.172414
66200	15328	66198	(26833,26972)	(28048,28201)	4	B.1.258	B.1	B.1.258	BBBBBBBBBBBBBABBBBBBBBBBAAABBB	0.0275497	4	1	3	0.000609385	1570,5388,5986,7767,8083,11557,15598,16176,17104,18028,20451,21746,21770,22879,23063,23604,23709,23844,24117,24910,24914,25819,26313,26833,27800,27972,28048,28201,28311,29734	30	0.0554987
66520	224685	66519	(22879,23063)	(24914,25471)	2	B.1.258	B.1.1.7	B.1.258	BBBBABBBBBABABBBBBAAAAAABBBBBBAAAB	0.0335753	17	11	6	0.0025974	677,913,2143,5388,6954,7767,8047,11557,12988,14676,15279,15598,16176,17104,18028,20268,20451,22879,23063,23271,23604,23709,24506,24914,25471,25493,25606,26313,26972,27800,27972,28048,28111,29734	34	0.0462428
67486	67485	69113	(21770,27972)	NA	4	B.1.258.17	B.1.258.17	B.1.258.17	AAAAABBB	0.107143	3	0	3	0.000612745	17626,21767,21768,21769,21770,27972,28048,28083	8	0.0737629
68028	68007	69134	(1959,3766)	(22127,27800)	3	B.1.258.17	B.1.258.17	B.1.258.17	BAAAAABBBB	0.0238095	8	5	3	0.0036523	1957,3766,5175,10108,19806,21767,27800,27972,28048,28083	10	0.19893
68080	68079	69091	(25760,27972)	NA	2	B.1.258.17	B.1.258.17	B.1.258.17	AAAAAAABBB	0.0666667	3	0	3	0.000612745	1883,6120,13425,14599,21255,24926,25760,27972,28048,28083	10	0.0737629
68118	64881	68119	(26735,26972)	(28048,28201)	3	B.1.258.17	B.1.258	B.1.258.17	BBBBBBBBBBBBBBBBBBBBAAABBB	0.00923077	3	0	3	0.000612745	384,823,910,1386,5812,8856,9199,9438,14697,16394,18176,19398,20919,20929,21742,22127,22351,23876,25947,26735,27434,27972,28048,28201,28887,28975	26	0.0737629
68280	68789	68279	(18570,19398)	(28048,28209)	3	B.1.258.17	B.1.258.17	B.1.258.17	BBBBBBAAABB	0.0545455	4	1	3	0.000609385	1141,8090,11914,12397,14845,18570,27967,27972,28048,28209,28289	11	0.0554987
68449	68482	68448	(27247,27645)	NA	8	B.1.258.17	B.1.258.17	B.1.258.17	BBBBBBBBAAA	0.0545455	3	0	3	0.000612745	1170,3722,5230,9430,11476,21639,21770,27247,27972,28048,28083	11	0.0737629
69030	67486	69029	(21770,27972)	NA	2	B.1.258.17	B.1.258.17	B.1.258.17	BBBBBBBBBBBBBBAAA	0.0220588	4	1	3	0.000609385	678,1189,1191,1195,1348,3267,8266,9071,12084,17626,21658,21768,21769,21770,27972,28048,28083	17	0.0554987
69109	69015	69091	(22879,27972)	NA	68	B.1.258.17	B.1.258.17	B.1.258.17	AAABBBB	0.114286	3	0	3	0.000612745	5175,10108,21767,27972,28048,28083,28975	7	0.0737629
69127	68722	69126	(12853,13335)	NA	5	B.1.258.17	B.1.258.17	B.1.258.17	AAABBBBBBB	0.0333333	4	1	3	0.000609385	586,3460,12853,13335,21767,25844,27800,27972,28048,28083	10	0.0554987
69155	346659	69154	(20268,22127)	NA	4	B.1.258	B.1.1.419	B.1.258	ABAAABBBBBBBB	0.0685315	4	1	3	0.000609385	5175,14697,15598,16394,19398,22127,22879,23876,25947,26972,28881,28882,28883	13	0.0554987
69268	78035	16393	(20104,20268)	NA	2	B.1	B.1.402	B.1	ABAAAAAABBBB	0.0984848	12	9	3	0.0111902	1911,4633,12081,14643,15324,19891,19947,20104,20268,22482,26681,28854	12	1.13585
73448	74669	73447	(13514,14408)	NA	3	B.1.240	B.1.243	B.1.240	BBBBBAAAB	0.0833333	3	0	3	0.000612745	8883,8885,13512,13513,13514,18486,22162,24076,27654	9	0.0737629
74063	121027	74061	(10198,10319)	NA	2	B.1.1.334	B.1.2	B.1.1.334	AAAAAAAABBBBBBBBBBBBBBBB	1.22371e-05	9	2	7	0.000734214	1059,3738,4444,6665,7303,7787,8264,8389,10319,18424,19389,20268,21304,23320,23533,24196,25563,25907,26060,26558,27964,28472,28854,28869	24	0.100575
78366	78360	78424	(20599,27881)	NA	2	B.1.1.334	B.1.1.334	B.1.1.334	AAAAAABBB	0.0833333	3	0	3	0.000612745	843,1973,2578,8250,18570,20599,27881,29738,29777	9	0.0737629
78512	78511	15420	(23290,28854)	NA	5	B.1.1.334	B.1.1.334	B.1	AAAAAAABBB	0.0666667	3	0	3	0.000612745	2646,10323,11222,16776,20268,21123,23290,28854,29524,29738	10	0.0737629
79047	79046	11503	(3037,4300)	(23522,25747)	2	B.1.405	B.1.405	B.1.36	BBBAAAAAAAAABA	0.0529471	4	1	3	0.000609385	208,241,1956,4300,4421,8950,10537,18298,19896,20268,21614,23522,25747,29509	14	0.0554987
81146	159309	78312	(16242,16242)	(19180,20268)	5	B.1	B.1.311	B.1.1.334	BBBBBAAABBBBBBBBBBB	0.0175439	8	5	3	0.0036523	204,1059,12525,14118,16206,18812,18859,19180,20268,21776,24997,25563,27920,28057,28300,28677,28854,28893,29445	19	0.19893
82446	23764	82353	(5183,6286)	NA	5	B.1	B.1	B.1	AAAAAAABBBBBBBBBBBBBBBBBBBBBB	5.12564e-06	8	1	7	0.00073046	222,376,445,469,625,1439,5183,6286,7767,7984,8047,11459,16658,17104,18214,18796,18894,20268,20661,21255,22227,22879,26801,28851,28932,29366,29386,29645,29734	29	0.517219
84766	84759	63921	(28651,28851)	NA	2	B.1.221.4	B.1.221.4	B.1	AAAAAAAAAAAAAAAAABBB	0.0157895	4	1	3	0.000609385	3743,6941,7390,15324,16044,21295,21855,22252,23758,25396,25505,25906,25996,27146,27944,28300,28651,28851,28869,28932	20	0.0554987
85693	85692	64058	(28133,28869)	NA	2	B.1.221	B.1.221	B.1	AAAAAAAAAAAABBB	0.0285714	6	3	3	0.00130293	1420,6286,6941,8983,9207,9634,14414,15324,17528,21457,22227,28133,28869,28932,29645	15	0.091966
85698	85677	171418	(3602,6941)	(28651,28869)	3	B.1.221	B.1.221	B.1.1.258	BBAAAAAAAAAAABAAABBBB	0.00121259	6	1	5	0.000651466	1420,3602,6941,7798,9634,11134,14414,15324,17528,19011,21855,25505,25819,25906,25996,28133,28651,28869,28881,28882,28883	21	0.168604
87296	357886	178705	(6941,8983)	(28651,28869)	5	B.1.221	B.1.1.419	B.1.1.372	BAAAAAAAAAAABBBB	0.00137363	3	0	3	0.000612745	6941,8983,10097,15324,21855,23731,25505,25906,25996,26195,28133,28651,28869,28881,28882,28883	16	0.0737629
87298	85699	15325	(15324,15324)	NA	2	B.1.221	B.1.221	B.1	BBBAAAAAAAAAAAAAAB	0.00163399	4	1	3	0.000609385	5388,5986,6954,15324,21855,23063,23604,23709,25505,27972,28048,28111,28133,28651,28881,28882,28883,28977	18	0.0554987
87330	84740	357885	(7390,13297)	(21295,21855)	2	B.1	B.1.221	B.1.1.419	BBAAABBBB	0.0833333	5	2	3	0.00182149	6941,7390,13297,16044,21295,21855,22252,25906,28869	9	0.188205
87498	358411	87497	(23604,24733)	NA	5	B.1	B.1.1.419	B.1	AAAAAABBBBBBBBBBBB	0.000377074	8	2	6	0.00073046	1648,13554,16071,17082,21855,23604,24733,25505,25906,25910,25996,26464,28651,28869,28881,28882,28883,28887	18	0.172406
87521	223841	206149	(24506,24914)	NA	73	B.1	B.1.1.7	B.1.1.419	AAAAAABBBBBB	0.00757576	4	0	4	0.000609385	3267,5388,14676,16176,23063,24506,24914,27972,28048,28280,28281,28282	12	0.217884
87551	218108	206117	(5986,6954)	NA	14	B.1	B.1.1.7	B.1.1.419	BBBAAAAA	0.0714286	3	0	3	0.000612745	913,3267,5986,6954,14676,15279,16176,23063	8	0.0737629
88374	98349	88145	(9867,9891)	(23012,23664)	12	B.1	B.1.371	B.1	BBBBBAAAAABBBBB	0.003663	15	10	5	0.00252525	1059,2416,5206,8371,9207,9891,21846,22320,22477,23012,23664,25489,25517,27925,28887	15	0.057554
88824	21023	88768	(21792,21987)	(25266,25433)	10	B.1	B.1.617.2	B.1	BABBBBBBBBBBBBAAABBBBBBBBBBBB	0.0295145	17	14	3	0.012987	210,1191,1267,2416,5184,9203,9678,11005,11128,14322,17496,20396,21618,21792,21987,22917,22995,25433,25469,25563,26038,27638,27752,28461,28482,28833,28881,29402,29742	29	0.554913
89469	175331	103880	(21648,21707)	NA	3	B.1	B.1.1.486	B.1.2	AAAAAAAAAAAAABBBBBBBBBBBBBBBABBBBBB	2.05607e-07	12	4	8	0.00101729	1059,4082,4582,8140,9443,9928,10319,12439,18424,20028,20049,21304,21648,21707,23277,23593,23643,24368,25429,25563,25565,25611,25624,25907,27242,27630,27964,28472,28869,28881,28882,28883,28975,29332,29751	35	0.0473269
90415	183818	90399	(21518,23403)	(27384,28677)	3	B.1.369	B.1.1.214	B.1.369	BBBBBBBBBBBBBABAAABBBBBBB	0.0399209	6	3	3	0.00130293	313,1059,5365,8917,10345,10881,12049,16260,18167,18435,20560,20703,21518,25563,25603,27382,27383,27384,28677,28821,28881,28882,28883,28975,29679	25	0.091966
90784	71311	90540	(20268,23403)	NA	2	B.1.369	B.1.234	B.1.369	BBBBBBBBBBAAAAAA	0.00137363	9	3	6	0.000734214	1059,2258,3773,6441,8140,9204,14191,16260,19524,20268,24253,25563,28821,28854,29384,29445	16	0.100575
92312	46893	92310	(26767,26801)	NA	2	B.1.575	B.1.177.21	B.1.575	BABBBBABBBBBBBABBBBBBBAAAAB	0.0525692	7	3	4	0.000707714	204,445,1059,1180,2509,4242,6286,8878,9409,11514,16242,16375,20748,21255,22227,23042,23426,23604,23709,25563,25724,26767,26801,27944,28932,29645,29719	27	0.131479
94354	102299	94353	(7831,25907)	NA	78	B.1.355	B.1.595	B.1.371	AAABBBBB	0.0714286	3	0	3	0.000612745	1495,7332,7831,25907,27964,28472,28845,28869	8	0.0737629
97274	97272	97258	(489,590)	(3037,12163)	2	B.1.497	B.1.497	B.1.497	BAAABB	0.2	3	0	3	0.000612745	489,590,1310,2097,12163,25711	6	0.0737629
98196	153826	98195	(6954,14676)	(16500,20262)	6	B.1.371	B.1.526	B.1.371	BBBAAABBBBBBBBBBB	0.0220588	3	0	3	0.000612745	913,1059,6954,14676,15279,16500,20262,21846,22320,23063,23271,23664,24914,25517,25563,25703,27925	17	0.0737629
98197	224701	144301	(3267,5388)	(15279,20262)	5	B.1.371	B.1.1.7	B.1.371	BBBAAAAABBBBBBBBB	0.00210084	5	2	3	0.00182149	913,1059,3267,5388,5986,9867,14676,15279,23063,23271,23604,24914,25517,25563,27925,28869,28975	17	0.188205
98199	152786	98197	(15279,16500)	NA	3	B.1.371	B.1.526	B.1.371	BBBBAAAA	0.0714286	3	0	3	0.000612745	5388,5986,14676,15279,21846,22320,23012,27925	8	0.0737629
99048	346094	224638	(23604,24506)	NA	2	B.1.371	B.1.1.7	B.1.1.7	AABAAAAAAAAABBBBBBA	0.00430658	8	3	5	0.00073046	241,1059,2110,3267,5388,9870,11005,15279,16176,23042,23063,23604,24506,28048,28095,28280,28281,28282,28975	19	0.129305
99050	156286	99049	(2734,5461)	NA	3	B.1.371	B.1.351	B.1.371	AAABBBBBBBBBBBBBBABBBBABBB	0.0185771	5	2	3	0.00182149	174,2692,2734,5461,7743,10323,11020,11288,11291,11296,14408,19890,21614,21801,22206,22813,23012,23604,23664,25746,25784,25904,26152,26256,26456,28887	26	0.188205
99059	11487	131692	(25936,26078)	NA	35	B.1.371	B.1.36	B.1.371	BBBBBBAAA	0.0833333	9	6	3	0.00220264	1059,9344,22227,23064,25563,25936,26078,28854,28887	9	0.172414
100694	100682	72291	(14408,20268)	NA	3	B.1.265	B.1.265	B.1.234	AAAAAAAAAAAABBBBBBBBB	4.42282e-05	10	1	9	0.00074239	263,1059,2258,5826,6441,7936,8140,8917,9204,9891,11575,11704,20268,22388,25563,27964,28833,28854,29077,29445,29642	21	0.0895372
100826	12054	100820	(17104,18877)	(23403,26735)	2	B.1.336	B.1.260	B.1.336	BBBBAAABB	0.0833333	6	3	3	0.00130293	1059,6406,9967,17104,18877,21304,21305,26735,27964	9	0.091966
101017	88500	101016	(6566,8290)	(20578,25837)	2	B.1.371	B.1.13	B.1.371	BBAAABBBBB	0.0666667	15	12	3	0.0227273	1059,2416,8290,13617,20578,25837,26164,27509,27964,28899	10	0.633094
101026	101023	126000	(23403,25244)	NA	2	B.1.371	B.1.371	B.1.2	AAAAAAAAAAAAAAABBBBBBBBBB	4.89482e-06	11	1	10	0.00081367	3743,5566,5812,8591,9497,10029,10319,11967,13617,17745,18166,18424,19266,19881,21304,25244,25767,25907,26164,27509,27944,28300,28472,28869,28899	25	0.122975
101488	101487	142692	(1171,3037)	NA	2	B.1.371	B.1.371	B.1.375	BBAAAAAAAAAAB	0.013986	4	1	3	0.000609385	1157,1171,5747,9293,10789,11804,17259,21801,22032,24007,24138,24410,28887	13	0.0554987
101492	102310	101491	(21304,21801)	NA	2	B.1.371	B.1.2	B.1.371	AAABBBBBBABBBBB	0.0417582	4	1	3	0.000609385	10319,18424,21304,21801,22032,23934,24138,24410,25517,25907,27925,27964,28044,28472,28869	15	0.0554987
101493	101491	199569	(20262,21801)	(28044,28881)	2	B.1.371	B.1.371	B.1.1.419	BAAAAAAAABBB	0.010101	7	3	4	0.000707714	20262,21801,22032,23934,24138,24410,25517,27925,28044,28881,28882,28883	12	0.131479
101502	161243	101501	(11804,16176)	NA	4	B.1.371	B.1.1.419	B.1.371	AAABBBBBBBBBBBB	0.00879121	5	2	3	0.00182149	9749,9867,9891,16176,21993,22917,23012,25413,25703,28869,28881,28882,28883,28975,28977	15	0.188205
101503	161242	101502	(21993,22025)	(25703,28869)	3	B.1.371	B.1.1.419	B.1.371	BBBBBBBBAAABBBBAB	0.0878151	5	2	3	0.00182149	1059,5388,5581,5986,11804,12628,16176,21993,23012,25413,25703,28869,28881,28882,28883,28975,28977	17	0.188205
101947	223859	101946	(25517,25563)	(28111,28280)	2	B.1.595	B.1.1.7	B.1.595	BBBBBBBBBBBBBBBBBBBAAAAAABBBBBBBBBB	1.84825e-05	12	7	5	0.00101729	2110,3267,5388,5986,6286,8329,10319,12708,14120,15952,16176,18424,21621,23604,23709,24506,25244,25517,25907,27964,27972,28048,28075,28095,28111,28280,28281,28282,28472,28869,28881,28882,28883,28977,29104	35	0.0946538
102303	146655	101817	(22320,23664)	NA	3	B.1.595	B.1.371	B.1.595	AAAAABBBBBB	0.012987	4	0	4	0.000609385	9867,10319,20262,21846,22320,23664,25517,25907,27964,28472,28975	11	0.217884
103138	103137	119940	(18424,24130)	NA	2	B.1.2	B.1.2	B.1.2	AAAAAAAAAAABBBB	0.00879121	5	1	4	0.000607165	2706,4165,4331,5031,9056,9928,11494,12400,12439,16178,17636,24130,25768,29218,29422	15	0.0920113
104443	102896	104437	(13197,17326)	(21305,22282)	2	B.1.2	B.1.2	B.1.2	BBBBBBBABAAABBB	0.113553	6	3	3	0.00130293	683,1980,4113,5497,9928,12513,13197,17326,18877,21302,21304,21305,22282,22594,29422	15	0.091966
106018	106011	100503	(26822,28472)	NA	2	B.1.2	B.1.2	B.1.371	AAAAAAAAAAAAAAAABBB	0.0175439	4	1	3	0.000609385	5512,6525,6865,8083,10319,12085,14805,15352,18083,18424,20405,21304,24208,25824,25907,26822,28472,28854,28869	19	0.0554987
107427	12425	115001	(21193,21220)	(25088,25660)	2	B.1.2	B.1	B.1.2	BBBBBBBBBBBAAAABBBBB	0.00350877	4	1	3	0.000609385	1059,1757,1912,4265,6796,8083,10319,14805,18424,18877,21088,21220,21302,21304,21305,25088,25907,27964,28472,28869	20	0.0554987
107486	127128	107451	(13119,14408)	NA	2	B.1.2	B.1.2	B.1.2	BBBBAAAA	0.0714286	7	3	4	0.000707714	2867,7348,8083,13119,14805,15328,17686,18131	8	0.131479
107988	107992	118261	(19067,21682)	NA	3	B.1.2	B.1.2	B.1.2	AAAAAAAAAABBBB	0.010989	6	2	4	0.000651466	680,3262,3716,7348,8083,13119,14805,17555,18131,19067,21682,23604,23926,29732	14	0.101163
109613	109611	102291	(1059,1263)	(24087,28472)	2	B.1.2	B.1.2	B.1.595	BBBAAAAAAAABA	0.0685315	7	4	3	0.00283086	241,685,1059,1263,6312,8083,13446,14805,21304,21952,24087,28869,29409	13	0.175306
112561	111074	115515	(9611,19884)	NA	2	B.1.2	B.1.2	B.1.2	AAABBBB	0.114286	4	1	3	0.000609385	1942,9085,9611,19884,21988,22323,23593	7	0.0554987
113222	169696	113219	(10319,10450)	(12304,13379)	7	B.1.2	B.1.1.216	B.1.2	BBBBBBAAABBBBBBBBBBBBBBBBBBB	0.00793651	3	0	3	0.000612745	397,1059,5884,8083,9360,10319,10450,11941,12304,13379,14171,14805,18060,18424,19220,21304,23533,25563,25907,26060,26109,27964,28472,28869,28881,28882,28883,29402	28	0.0737629
115451	109539	106024	(988,3037)	(24170,26822)	2	B.1.2	B.1.2	B.1.2	BAAAABABBB	0.18254	5	2	3	0.00182149	685,5512,6525,6865,8156,11304,24170,26822,29402,29409	10	0.188205
116994	116992	51779	(3037,5298)	(28472,28869)	2	B.1.2	B.1.2	B.1.177.81	BBAAAABAAAAAAAAAAAAAAAAAAAAAABBBBBBB	1.38087e-06	10	1	9	0.00074239	445,1059,5298,6286,7291,10319,11387,11451,12119,12163,12970,14478,16722,18424,18657,19656,21222,21255,21304,21811,22227,23592,25563,25889,25907,26801,27944,27964,28472,28869,28903,28932,29144,29194,29377,29645	36	0.0895372
117046	199560	117045	(23592,25563)	(28282,28869)	2	B.1.2	B.1.1.419	B.1.2	BBBBBBBBBBAAABBBBBBBA	0.0569758	4	1	3	0.000609385	2189,5388,6166,9130,11451,12163,16602,18424,21811,23592,28280,28281,28282,28869,28881,28882,28883,28903,28977,29194,29377	21	0.0554987
117440	121097	116442	(23592,25186)	(28472,29085)	3	B.1.2	B.1.2	B.1.2	BBBBBBBBBBAAABBB	0.025	8	5	3	0.0036523	683,1139,1936,7303,8264,11451,19389,21811,23533,23592,25186,26060,28191,29194,29377,29754	16	0.19893
117815	124849	117796	(2594,3037)	(18424,22093)	2	B.1.2	B.1.2	B.1.2	BBAAABBB	0.107143	4	1	3	0.000609385	1471,1927,9430,17634,17678,22093,22255,26918	8	0.0554987
127552	127550	92892	(26305,27964)	NA	2	B.1.2	B.1.2	B.1.371	AAAAAAAAAAAAABBBBB	0.00163399	6	1	5	0.000651466	5012,6983,10319,15253,16323,18424,19488,20163,21304,23481,25190,25907,26305,27964,28472,28843,28869,29405	18	0.168604
127892	104202	101459	(21156,21304)	(25563,25907)	2	B.1.2	B.1.2	B.1.371	BBBBBAAAAAABBBBBB	0.000969619	3	0	3	0.000612745	6933,9928,10319,14511,21156,21304,21530,21534,21535,21536,25563,25907,26060,26801,28472,28869,29367	17	0.0737629
128228	122737	122052	(1927,3037)	(11620,13779)	2	B.1.2	B.1.2	B.1.2	BBBAAAAAABBBBBB	0.001998	7	4	3	0.00283086	106,1314,1927,4783,4893,5649,6309,10874,11620,13779,17639,18567,22255,22882,27804	15	0.175306
129496	129495	101026	(23481,28472)	NA	2	B.1.595	B.1.595	B.1.371	AAAAAAAAAAAAAAAAABBBB	0.00300752	8	4	4	0.00073046	3411,5566,5812,6394,8591,9430,9497,10029,10319,11967,13617,15240,17745,19266,21800,22264,23481,28472,28869,28887,29670	21	0.103444
129934	129929	199541	(25121,27964)	NA	8	B.1.595.1	B.1.595.1	B.1.1.419	AAAAAABBBB	0.0333333	4	0	4	0.000609385	5547,10319,16710,20176,24274,25121,27964,28881,28882,28883	10	0.217884
131104	105073	131098	(7399,10319)	NA	6	B.1.349	B.1.2	B.1.349	AAABBBBBBBBBBBBBBBBBBBB	0.00225861	3	0	3	0.000612745	3484,6394,7399,10319,10874,11651,13138,14634,14805,17436,18131,18424,18555,21304,25677,25907,27964,28376,28472,28849,28869,28892,29518	23	0.0737629
131491	131385	15381	(10301,10525)	NA	11	B.1.367	B.1.367	B.1	AAAAAAAAAABBBBBBBBBA	7.14456e-05	6	2	4	0.000651466	884,1059,3099,4960,4965,6070,7303,7564,10279,10301,10525,10582,10688,11851,14230,27632,27804,28830,29402,29779	20	0.101163
131497	131470	131496	(10688,11851)	NA	3	B.1.367	B.1.367	B.1.367	AAABBBBBBBB	0.0242424	3	0	3	0.000612745	10525,10582,10688,11851,14230,27632,27804,28153,28237,28830,29402	11	0.0737629
131705	190809	131704	(1059,10116)	(20151,21600)	3	B.1.371	B.1.1.419	B.1.371	BAAAABBBBBBB	0.0181818	4	0	4	0.000609385	1059,10116,19671,20147,20151,21600,22018,22917,26681,28881,28882,28883	12	0.217884
133739	133738	101026	(28367,28869)	NA	2	B.1.427	B.1.427	B.1.371	AAAAAAAAAAAAAAAAAAAAAAAAAAAABBB	0.00645161	3	0	3	0.000612745	3340,3817,4282,4543,5566,5812,8047,8591,9497,9738,10029,10870,11967,13617,13713,16394,17014,17745,19266,19983,21600,22597,23191,26681,27964,28087,28272,28367,28869,28887,29445	31	0.0737629
134439	100016	134436	(17014,18377)	(25563,25947)	2	B.1.427	B.1.371	B.1.427	BBBBBBBBBBBBAAAABBBBBAB	0.0117983	5	2	3	0.00182149	2607,3817,5770,6629,8140,9738,10096,10969,13019,13713,16394,17014,21600,22018,22597,22917,25947,26681,27964,28087,28272,28887,29362	23	0.188205
134925	115619	134924	(3037,7423)	NA	2	B.1.429	B.1.2	B.1.429	AAABBABBBBBBBBBBBBBBBBBBB	0.00766798	5	2	3	0.00182149	1059,2395,2597,7423,8083,8947,10319,14805,18424,21304,21600,21941,22018,22917,25563,25907,26681,27890,27964,28272,28472,28869,28887,29362,29402	25	0.188205
135128	135102	135127	(27890,28881)	NA	6	B.1.429	B.1.429	B.1.429	AAABBBBB	0.0714286	3	0	3	0.000612745	2144,7423,27384,28881,28882,28883,28887,29362	8	0.0737629
136893	136801	119017	(28272,28869)	NA	43	B.1.429	B.1.429	B.1.2	AAAAAAAAAAAAAAAAAAAAAAAAAABBBBBB	2.9795e-05	5	1	4	0.000607165	2395,2597,2698,6429,8947,9803,10319,10641,11572,12100,12878,17014,18424,21304,21600,22018,22207,22225,22917,24349,25907,26681,27890,27964,28272,28472,28723,28869,28887,29362,29588,29711	32	0.0920113
138257	138925	138256	(22018,24349)	(28887,29326)	2	B.1.429	B.1.429	B.1.429	BBBBBBABBBBBAAABB	0.0878151	4	1	3	0.000609385	934,2395,2597,3369,5240,9042,14235,16512,18555,19816,21600,22018,27890,28272,28776,29326,29362	17	0.0554987
140971	139358	197075	(28272,28881)	NA	3	B.1.429	B.1.429	D.2	AAAAAAAAAAAAAAAAAAAAAAAAABBBBB	0.000182448	4	0	4	0.000609385	1059,1163,2395,2597,7540,8947,12100,12878,15594,16647,17014,18002,18555,21600,22018,22917,22992,23155,23401,24349,25563,26681,27890,28191,28272,28881,28882,28883,28887,28975	30	0.217884
141332	137301	141067	(10702,14408)	(23403,25916)	2	B.1.429	B.1.429	B.1.429	BBAAAABBB	0.0476191	9	6	3	0.00220264	2910,10641,21302,21304,21305,23155,25916,28191,28975	9	0.172414
141648	141625	186399	(28272,28881)	NA	2	B.1.429	B.1.429	B.1.1.419	AAAAAAAAAAAAAAAAAAAAABBBBBBB	1.85805e-05	5	0	5	0.000607165	313,742,1059,2395,2597,8947,12100,12878,17014,18099,21364,21600,22018,22624,22917,24349,25563,26681,27890,28191,28272,28881,28882,28883,28887,28975,29362,29725	28	0.230028
142200	121082	138928	(19419,19419)	(26199,27263)	3	B.1.429	B.1.2	B.1.429	BBBBBBBBBBBBBBAAAAAAAABBBBBBB	5.12564e-06	9	3	6	0.000734214	1139,1936,2395,2597,7303,8264,8947,10319,12100,12878,17014,18424,19389,21304,21600,22018,23311,23533,24349,25907,26060,26199,27890,27964,28272,28472,28869,28887,29362	29	0.100575
142304	102306	142303	(12878,14408)	(23403,24349)	7	B.1.429	B.1.595	B.1.429	BBBBAAABBBBBBBB	0.0285714	3	0	3	0.000612745	2395,2597,10319,12878,17014,21600,22917,24349,26681,27890,27964,28272,28472,28869,28887	15	0.0737629
142655	138457	89058	(22018,22917)	NA	2	B.1.371	B.1.429	B.1.280	BBBBBBBBBBBBBBBBBBBBBBAAAAAAAAB	3.04232e-06	7	3	4	0.000707714	937,1059,1812,1886,2395,2416,2597,5806,8019,8947,10252,12085,12100,12878,13384,16616,17012,17014,18388,20629,21600,22018,22917,23012,24349,26681,26885,27603,27890,28272,29362	31	0.131479
142841	142670	69236	(25844,26664)	NA	5	B.1.375	B.1.375	B.1	AAAAAAAABBBB	0.0181818	5	1	4	0.000607165	1171,5747,10789,17259,21431,24007,25563,25844,26664,28472,28869,28887	12	0.0920113
143527	143526	112832	(26951,27964)	NA	8	B.1.361	B.1.361	B.1.2	AAAAAAAAAAAAAAAABBBBBB	0.000227842	6	0	6	0.000651466	705,1463,8083,10319,10323,11417,13677,14805,16317,18167,18424,19170,21080,21304,25907,26951,27964,28472,28842,28869,29402,29715	22	0.505813
144321	101506	144320	(12030,20262)	(22917,24138)	9074	B.1.371	B.1.371	B.1.371	BBBAAABBB	0.0833333	3	0	3	0.000612745	9749,9891,11804,21801,22032,22917,24138,24410,27925	9	0.0737629
144423	144804	144402	(21682,22032)	(24506,25072)	2	B.1.371	B.1.371	B.1.371	BBBBBBBAAAABBB	0.010989	3	0	3	0.000612745	2276,5581,11020,11296,12163,20262,21682,23709,24138,24410,24506,25072,25413,25703	14	0.0737629
144682	144423	144680	(23113,23709)	(25072,28194)	2	B.1.371	B.1.371	B.1.371	BBBBBBBBBBAAAAABB	0.00210084	3	0	3	0.000612745	2276,5365,6525,8020,10340,11020,12163,21682,23053,23113,23709,23934,24138,24410,24506,28194,28399	17	0.0737629
144802	206079	146638	(22032,24138)	NA	6964	B.1.371	B.1.1.419	B.1.371	AAAAAAAABBBBBBBBBBBBBBBBBBBB	2.89566e-06	3	0	3	0.000612745	5300,5581,9749,9891,11296,11804,21801,22032,24138,25413,25517,25563,25703,27925,27972,28044,28048,28095,28111,28280,28281,28282,28881,28882,28883,28887,28975,28977	28	0.0737629
146640	144321	146638	(22917,25413)	NA	2	B.1.371	B.1.371	B.1.371	AAABBBB	0.114286	3	0	3	0.000612745	9749,9891,20262,25413,25703,28044,28887	7	0.0737629
147022	339061	147020	(4456,11312)	NA	6	B.1.526	B.1.1.7	B.1.526	AAABBBBBBBBBBBBBBBBBBBBBBBBBBBBBBBBBBBB	0.000437685	6	3	3	0.00130293	2782,4113,4456,11312,14120,14676,15279,16176,16500,16733,19390,20262,21846,22320,23012,23063,23271,23604,23664,23709,24506,24904,24914,25517,25563,27925,27972,28048,28095,28111,28280,28281,28282,28869,28881,28882,28883,28975,28977	39	0.091966
147029	152008	144309	(21305,21530)	NA	7	B.1.526	B.1.526	B.1.371	BBBBBBBBBAAAAAAB	0.00137363	3	0	3	0.000612745	6883,11291,11296,14724,15906,16371,16726,21304,21305,21530,21534,21535,21536,21846,22320,29586	16	0.0737629
147711	147412	147822	(20592,23664)	NA	2	B.1.526	B.1.526	B.1.526	AAAABBBB	0.0714286	3	0	3	0.000612745	140,4456,10775,20592,23664,23731,28869,28975	8	0.0737629
148110	153830	150051	(8809,14408)	NA	8	B.1.526.2	B.1.526	B.1.526	BBBBAAAAABAAAB	0.026307	4	1	3	0.000609385	913,6954,7201,8809,21846,22320,23063,23271,23604,24914,25517,25563,27739,28879	14	0.0554987
148112	224700	148111	(21846,23604)	(27925,28311)	5	B.1.526.2	B.1.1.7	B.1.526.2	BBBBBBBBBBBBBBAAAAAABB	0.000227842	6	1	5	0.000651466	913,1059,3267,5388,5986,6101,7201,8809,9867,14676,15279,16500,20262,21846,22320,23709,24432,24506,24914,25968,28311,28879	22	0.168604
148810	148808	148101	(21614,21658)	NA	2	B.1.526.2	B.1.526.2	B.1.526.2	AAAAAAAAABBB	0.0454545	3	0	3	0.000612745	4106,5577,7201,8809,9435,11573,11747,12880,21614,21658,21846,22320	12	0.0737629
149890	148112	149884	(22320,22320)	(24506,24799)	2	B.1.526.2	B.1.526.2	B.1.526.2	BBBBBBAABAAABBBB	0.0380037	5	1	4	0.000607165	1132,2867,6379,11291,11296,14210,22992,23063,23271,23604,23709,24506,24799,25517,25563,27739	16	0.0920113
150051	206141	150050	(14408,16176)	NA	2	B.1.526	B.1.1.419	B.1.526	AAABBBBBBBBB	0.0181818	4	1	3	0.000609385	1059,6101,9867,16176,16500,21846,22992,28879,28881,28882,28883,28977	12	0.0554987
150078	199572	152796	(9867,16176)	(23403,24432)	2	B.1.526	B.1.1.419	B.1.526	BAAABBBBBBBBB	0.0384615	3	0	3	0.000612745	9867,16176,16500,23012,24432,25517,27925,28111,28311,28881,28882,28883,28977	13	0.0737629
151964	151963	346089	(27804,27925)	NA	2	B.1.526	B.1.526	B.1.1.7	AAAAAAAAAAAAAAAAAABBBABBBB	0.000723624	7	1	6	0.000707714	4672,5388,5986,9867,11291,11296,14724,15277,16500,16726,18877,20262,21846,22320,23604,23664,24506,27804,27925,27972,28048,28095,28111,28280,28281,28282	26	0.306785
152129	148112	152128	(22320,22320)	(23709,24914)	2	B.1.526	B.1.526.2	B.1.526	BBBBBBBAAAABBBBBBB	0.00490196	5	1	4	0.000607165	6101,7201,8809,11291,11296,15279,16726,23012,23063,23271,23604,25517,25563,28311,28869,28879,28975,29586	18	0.0920113
154524	152592	154522	(10323,10833)	(14408,16500)	78	B.1.351	B.1.526	B.1.351	BBBBBBBAAABBBBBBBBBBBBBBBBBBBBB	0.00645161	3	0	3	0.000612745	174,664,1463,2692,5230,9867,10323,10833,11291,11296,16500,19019,20262,21614,21801,21846,22206,22320,22813,23063,25517,25844,25904,26256,26456,26645,27925,28869,28887,28975,29406	31	0.0737629
154978	63981	158615	(1059,3037)	NA	19	B.1.351	B.1	B.1.351	BBAAAAAAB	0.0476191	3	0	3	0.000612745	174,1059,5230,10323,22813,23012,23063,23664,28887	9	0.0737629
155103	154812	157483	(15906,21614)	(22813,25904)	4	B.1.351	B.1.351	B.1.351.1	BBBBBAAABB	0.0666667	3	0	3	0.000612745	2210,9241,11291,11296,15906,21614,22287,22289,25904,26645	10	0.0737629
155129	155110	5274	(10323,17745)	(25217,25537)	3	B.1.351	B.1.351	B	BAAABB	0.2	3	0	3	0.000612745	1059,17745,24620,25217,25537,25563	6	0.0737629
157966	224793	157964	(23604,23664)	(25904,26456)	4	B.1.351	B.1.1.7	B.1.351	BBBBBBBBBBBBBBBBAAAABBBBBB	0.00153846	3	0	3	0.000612745	913,1059,5230,5388,10323,11291,11296,13905,14676,15279,16176,17999,19803,21110,22206,23604,24914,25471,25546,25563,26456,27059,27074,27972,28048,28977	26	0.0737629
158683	154107	169687	(174,1059)	(26456,28881)	3	B.1.351	B.1.371	B.1.1.216	BAAAAAAAAAAAAAAAAAABBB	0.000683527	3	0	3	0.000612745	174,1059,2692,5230,5884,9360,10323,12304,13379,14171,21801,22813,23063,23664,25563,25904,26060,26109,26456,28881,28882,28883	22	0.0737629
158695	5273	223705	(174,241)	(22813,23063)	3	B.1.371	B	B.1.1.7	BAAABBBB	0.107143	4	1	3	0.000609385	174,5230,14408,22813,23063,23664,26456,28887	8	0.0554987
159752	97832	159751	(2523,4197)	NA	10	B.1.340	B.1.108	B.1.340	AAABBBBBB	0.0476191	3	0	3	0.000612745	619,2286,2523,4197,7954,10552,14912,23053,28715	9	0.0737629
160074	100258	130900	(7860,8883)	(13514,21146)	29	B.1.333	B.1.371	B.1.341	BBBAAAAAABBBBBB	0.001998	3	0	3	0.000612745	833,6548,7860,8883,8885,12557,13512,13513,13514,21146,22592,25537,26822,27964,29527	15	0.0737629
160560	223711	160559	(174,8052)	(21801,22206)	12	B.1	B.1.1.7	B.1	BAAABB	0.2	3	0	3	0.000612745	174,8052,10632,21801,22206,23063	6	0.0737629
160815	64047	101470	(22330,22391)	(24232,24724)	2	B	B.1	B.1.371	BBAAAAAAAAAAAAAAAABB	0.00103199	4	1	3	0.000609385	204,22227,22391,22393,22831,22834,22894,23119,23120,23122,23302,23403,23476,23566,24160,24163,24232,24385,25886,28932	20	0.0554987
160832	210301	160831	(23403,23604)	(27384,27972)	2	B	B.1.1.7	B	BBBBABBBBBBBBBBBBAAAAABBBBBBBBBB	0.00089054	6	1	5	0.000651466	913,1722,2110,3177,3267,5986,6954,9979,14408,14676,15279,16176,16393,18029,23063,23271,23403,23604,24914,27382,27383,27384,27972,28048,28095,28280,28281,28282,28881,28882,28883,28977	32	0.168604
160838	15281	3441	(5388,14408)	NA	11	B	B.1	B	AAABBBBBBBBBB	0.013986	3	0	3	0.000612745	241,3037,5388,14408,23063,23403,23604,23709,28095,28111,28280,28281,28282	13	0.0737629
161098	61257	204418	(3267,10323)	(25563,26456)	15	B.1.1.419	B.1	B.1.1.419	BBAAAAAABBBB	0.00757576	5	2	3	0.00182149	1059,3267,10323,14676,21801,23063,23664,24506,28881,28882,28883,28977	12	0.188205
161106	309345	161105	(14408,16176)	NA	7	B.1.1.419	B.1.1.7	B.1.1.419	AAABBBBBBBBBBABBBBBBBBAB	0.0242801	7	4	3	0.00283086	913,3267,5986,16176,17999,19803,21770,22813,23709,24914,25546,25563,26456,27972,28048,28095,28111,28209,28254,28280,28281,28282,28884,29706	24	0.175306
161109	157932	161107	(23271,23403)	(25471,25904)	4	B.1.1.419	B.1.351	B.1.1.419	BBBBBBBBBBBBBBBBBBBBBBAAABBBBBBBBB	0.00534759	3	0	3	0.000612745	913,1059,1404,3267,3787,5230,5986,6954,10870,11291,11296,13966,14599,14676,15096,16176,19803,21110,21801,22206,23012,23271,23604,23664,24506,25904,27059,27972,28881,28882,28883,28887,28977,29706	34	0.0737629
161129	161128	224636	(23063,28881)	NA	5	B.1.1.419	B.1.1.419	B.1.1.7	AAAAAABBBB	0.0333333	3	0	3	0.000612745	5388,5986,6954,14676,16176,23063,28881,28882,28883,28977	10	0.0737629
161134	62894	224972	(24506,24914)	NA	2	B.1.1.419	B.1	B.1.1.7	AAAAAABABBBBBBB	0.0153846	4	1	3	0.000609385	913,3267,5944,15096,15279,16176,23271,23709,24914,28095,28881,28882,28883,28884,28977	15	0.0554987
161164	65599	161163	(14697,15598)	(18176,19398)	9	B.1.1.419	B.1.258	B.1.1.419	BBBAAAABBABBBBB	0.046953	9	5	4	0.000734214	6954,7767,12988,15598,17104,18028,18176,19398,23063,24910,27972,28048,28111,28881,28977	15	0.0603448
161165	253156	161164	(6954,7767)	(12988,14697)	8	B.1.1.419	B.1.1.7	B.1.1.419	BBAAABBBBBBBBBB	0.0285714	3	0	3	0.000612745	829,6954,7767,8047,12988,14697,15279,15598,17104,18176,22127,23063,23876,24910,28977	15	0.0737629
161169	161166	161117	(24910,27972)	NA	2	B.1.1.419	B.1.1.419	B.1.1.419	AAAAAAAAAAAAAABBB	0.0220588	3	0	3	0.000612745	829,7767,8047,12988,14697,15279,15598,17104,18028,18176,20268,22127,23876,24910,27972,28048,29734	17	0.0737629
161178	166969	161177	(21614,21638)	(24914,26149)	16	B.1.1.419	B.1.1.419	B.1.1.419	BBBBBABBBBAAAABBBB	0.0259104	6	2	4	0.000651466	733,913,2749,3828,5648,6319,6613,11296,17259,21614,21638,21974,22132,24914,26149,28877,28878,28977	18	0.101163
161183	285467	161182	(22132,23012)	(26149,27972)	2	B.1.1.419	B.1.1.7	B.1.1.419	BBBBBBBBBBBBBBBBBBBBAAAAABBBBBBBBBBB	8.48824e-05	5	0	5	0.000607165	733,913,3828,5388,5648,5986,6319,6613,6954,12778,13860,14676,15279,16176,17259,17745,21621,21638,21974,22132,23012,23709,24506,24914,25088,27972,28048,28111,28167,28280,28281,28282,28512,28877,28878,28977	36	0.230028
161204	346560	161175	(14120,14408)	(24506,28095)	2	B.1.1.419	B.1.1.419	B.1.1.419	BBBBAAAABBBBBB	0.010989	4	0	4	0.000609385	913,3267,5388,6954,16176,23012,23709,24506,28111,28167,28280,28281,28282,28512	14	0.217884
161205	161157	193001	(3852,7743)	(23063,23604)	5	B.1.1.419	B.1.1.419	B.1.1.419	BAAAABB	0.114286	4	1	3	0.000609385	884,7743,14408,19011,23063,26305,28977	7	0.0554987
161209	161076	169411	(1820,3037)	NA	16	B.1.1.419	B.1.1.419	B.1.1.189	BBBAAAAAA	0.0476191	3	0	3	0.000612745	842,1076,1820,4878,9430,9565,10582,12823,20474	9	0.0737629
161218	206324	161216	(1076,3037)	(16176,23403)	4	B.1.1.419	B.1.1.7	B.1.1.419	BBBAAAABBBBBBBB	0.00879121	3	0	3	0.000612745	842,913,1076,3037,5388,10582,16176,23403,23604,24914,27972,28280,28281,28282,28977	15	0.0737629
161234	161233	206221	(16176,21993)	NA	2	B.1.1.419	B.1.1.419	B.1.1.419	BBBBAAAAAAAA	0.010101	5	1	4	0.000607165	1059,3267,5388,5986,21993,23063,23271,23604,24914,25517,25563,28311	12	0.0920113
161242	101504	161240	(21993,22025)	(23271,28881)	2	B.1.1.419	B.1.371	B.1.1.419	BABBBBBBAAAABBBB	0.0380037	6	2	4	0.000651466	1059,3267,5388,5581,5986,6031,12628,21993,22025,22917,23063,23271,28881,28882,28883,28977	16	0.101163
161572	28821	161571	(7164,7164)	(18115,20742)	3	B.1.1.419	B.1.177.72	B.1.1.419	BBAABBBAAABBBBBBBABBBBBBBB	0.178613	7	4	3	0.00283086	445,805,904,2124,4292,5023,6286,13429,14189,18115,20742,21255,21848,22227,23868,25047,25207,25806,26726,26801,27944,28881,28882,28883,28932,29645	26	0.175306
161742	161732	167052	(21478,21478)	NA	2	B.1.1.419	B.1.1.419	B.1.1.419	BBBAAAAA	0.0714286	5	2	3	0.00182149	1528,12162,17562,21614,21621,21638,22132,22812	8	0.188205
161743	167129	161732	(13860,14408)	(21974,22132)	23491	B.1.1.419	B.1.1.419	B.1.1.419	BBBBBAAABBBBBB	0.032967	3	0	3	0.000612745	5648,6319,6613,12778,13860,21614,21621,21638,22132,23525,24642,25088,28167,28512	14	0.0737629
162400	167092	162398	(2110,6319)	(15279,17259)	7	P.1	B.1.1.419	P.1	BAAAAABBBBBBBBBBBB	0.00163399	5	0	5	0.000607165	1190,6541,6613,6762,6954,15279,17259,17745,21614,21621,21638,21974,22132,22812,23012,23271,23525,23604	18	0.230028
162605	162582	163024	(3732,4060)	(22812,25751)	10	P.1	P.1	P.1	BAAABB	0.2	3	0	3	0.000612745	3732,4060,11296,22812,25751,25784	6	0.0737629
163312	285472	163311	(15279,22945)	NA	6	P.1	B.1.1.7	P.1	BBBBBBBBBBBAAAAAAA	0.000377074	7	0	7	0.000707714	2110,6319,6613,6954,11291,11296,12778,13860,14676,15096,15279,27972,28048,28095,28111,28280,28281,28282	18	0.460177
163692	165234	163681	(21974,22132)	(23403,23525)	2	P.1	P.1	P.1	BBBBBBBBAAAABBBBB	0.00588235	5	1	4	0.000607165	2937,6613,10983,11288,11291,13860,15960,21974,22917,22945,23012,23063,23525,25413,25907,26149,28512	17	0.0920113
164087	167067	163312	(17259,21974)	(27972,28167)	3	P.1.1	B.1.1.419	P.1	BBBBBBAAAAAAABBBBBA	0.0026329	12	8	4	0.00101729	2110,2749,3828,10983,11291,11296,22132,22945,23012,23709,24506,24642,24914,25088,28167,28280,28281,28282,28512	19	0.0946538
164088	285484	164087	(21614,21621)	(23709,24506)	2	P.1.1	B.1.1.7	P.1.1	BBBBABABABBBBBABABBAAAAABBABBABBB	0.136764	13	8	5	0.00194175	733,913,2110,2749,3828,5388,5648,5986,6319,6613,6954,10983,11291,11296,12778,13860,15279,16176,21614,21974,22812,23525,23604,23709,24506,24642,24914,26149,26198,28512,28877,28878,28977	33	0.121387
164200	165236	164199	(23012,23403)	(25088,26149)	2	P.1	P.1	P.1	BBBBBBBBBBBAAABBB	0.0220588	4	1	3	0.000609385	346,2749,5126,6613,11288,11291,13119,13860,21974,22132,23012,23525,23604,23709,26149,28512,28603	17	0.0554987
164249	161840	164169	(5126,6613)	(22812,22813)	36	P.1	P.1	P.1	BBBAAAAAAABBBB	0.002331	5	0	5	0.000607165	346,3765,5126,11288,11291,11296,21530,21534,21535,21536,22813,24130,28130,28603	14	0.230028
164296	164218	164295	(15342,21974)	NA	2	P.1	P.1	P.1	BBBBBAAA	0.107143	3	0	3	0.000612745	5126,6704,12513,13119,15342,22132,27972,28048	8	0.0737629
165343	162963	165342	(6613,9105)	NA	2	P.1	P.1	P.1	AAABBBBBB	0.0476191	5	2	3	0.00182149	3828,5648,6319,9105,22132,23380,25511,28048,29409	9	0.188205
165652	165651	163312	(27527,28111)	NA	2	P.1	P.1	P.1	AAAAAAAAAAAAAABBBBBA	0.00103199	8	4	4	0.00073046	548,2110,3569,10983,11291,22295,22323,22945,23709,24506,24642,24914,25088,27527,28111,28167,28280,28281,28282,28512	20	0.103444
166493	164712	166487	(13329,23709)	NA	2	P.1	P.1	P.1	AAABBBBB	0.0714286	3	0	3	0.000612745	1427,2841,13329,23709,24506,24642,24914,25088	8	0.0737629
166968	166019	161740	(22132,22812)	NA	2	B.1.1.419	P.1	B.1.1.419	AAAAAAABBBBBBB	0.002331	5	2	3	0.00182149	11296,12778,21614,21621,21638,21974,22132,22812,23012,23063,23525,24642,25088,25563	14	0.188205
167086	161178	161684	(2749,6319)	(21974,22132)	2	B.1.1.419	B.1.1.419	B.1.1.419	BBAAAAABBBBBBBB	0.003663	4	1	3	0.000609385	913,2749,6319,12778,13860,21621,21974,23012,23525,25088,28167,28512,28877,28878,28977	15	0.0554987
167089	166971	167073	(23525,23604)	NA	7	B.1.1.419	B.1.1.419	B.1.1.419	BBBBBBBABAAAA	0.0753691	5	1	4	0.000607165	11296,21614,21621,21638,21974,22132,22812,23012,23525,23604,23709,24506,24914	13	0.0920113
167090	167111	166972	(3828,6613)	(23063,23271)	6	B.1.1.419	B.1.1.419	B.1.1.419	BBAAAAAABBBBBBBBBBBB	0.000386997	3	0	3	0.000612745	2749,3828,11296,21614,21621,21638,21974,22132,23271,23525,23604,23709,24506,24642,24914,25088,28167,28512,28877,28878	20	0.0737629
167109	167108	17879	(733,2749)	(24919,28881)	3	B.1.1.419	B.1.1.419	B.1	BAAAAAAAAAAAABAABBB	0.00782594	6	3	3	0.00130293	733,2749,5648,5838,6319,6613,8626,12778,13851,13860,22812,23063,23525,24642,24919,26149,28881,28882,28883	19	0.091966
167118	167117	164281	(6319,8658)	NA	3	B.1.1.419	B.1.1.419	P.1	BBBABAAAABAAAAAAAAAAB	0.0178019	6	2	4	0.000651466	346,3828,5126,5648,6319,8658,11288,11291,11296,17259,21614,21621,21638,21663,21664,21665,22132,22812,25088,28167,28603	21	0.101163
167124	161771	167122	(13860,21614)	(23063,23403)	7	B.1.1.419	B.1.1.419	B.1.1.419	BBBBBBBAAAABBBBBB	0.00588235	4	0	4	0.000609385	733,5648,6196,6319,6613,12778,13860,21614,21621,21638,23063,23403,23525,24642,25088,28167,28512	17	0.217884
168484	146645	168467	(1059,9867)	(20262,25517)	2	B.1.1.419	B.1.371	B.1.1.419	BAAAABBBBBBBB	0.013986	4	0	4	0.000609385	1059,9867,15596,15600,20262,25517,25563,26801,27925,28869,28881,28882,28883	13	0.217884
169288	169264	194004	(23522,23998)	NA	3	B.1.1.189	B.1.1.189	B.1.1.70	AAAAAAAAAAAAAAABBB	0.0196078	4	1	3	0.000609385	1314,1722,1820,6376,9430,10265,10582,12823,13712,15720,15972,17339,19718,20520,23522,23998,28278,28759	18	0.0554987
169356	169342	206057	(25500,27972)	NA	2	B.1.1.189	B.1.1.189	B.1.1.419	AAAAAAAAABABBB	0.130869	4	1	3	0.000609385	1820,5388,9430,9565,10582,12823,13296,21742,25500,27972,27996,28280,28281,28282	14	0.0554987
170135	159942	170076	(17010,24912)	NA	2	B.1.1.389	B.1.291	B.1.1.389	AAAAABBBBBBB	0.00757576	8	3	5	0.00073046	1059,2716,5884,7482,17010,24912,25563,28706,28881,28882,28883,29144	12	0.129305
171088	167512	171087	(17658,17678)	(25521,25913)	4	B.1.1.419	B.1.1.419	B.1.1.419	BBBBAAABBB	0.0666667	7	4	3	0.00283086	367,3096,6026,6352,17678,23629,25521,25913,28093,29370	10	0.175306
171405	167141	190175	(23403,26681)	NA	2	B.1.1.419	B.1.1.419	B.1.1.419	AAAABBBB	0.0714286	3	0	3	0.000612745	1609,2650,8520,20393,26681,28854,29757,29800	8	0.0737629
172667	172666	14182	(28628,28881)	NA	2	P.2	P.2	B.1	AAAAAABAAAAAAAAAAABBBBA	0.0117983	5	2	3	0.00182149	3766,6312,10667,11824,11950,12053,12964,17304,18731,18877,22747,23012,24292,24928,25088,25563,28254,28628,28881,28882,28883,28975,29754	23	0.188205
173234	188124	172222	(12964,13967)	(19029,19602)	5	P.2	N.9	P.2	BBBBBBABBBBBAAABBBBBBBBBB	0.0399209	4	1	3	0.000609385	100,1264,2879,6573,7600,7851,8880,10667,11078,11824,12053,12964,13967,19028,19029,19602,19656,25088,27299,27853,28628,28975,29148,29722,29754	25	0.0554987
173478	13570	173462	(18877,21137)	(23403,23628)	3	B.1.1.28	B.1	B.1.1.28	BBBBBAAABBBBBBBB	0.025	4	1	3	0.000609385	4885,12053,14024,18683,18877,21137,22020,22326,23628,25088,25563,25728,26063,28881,28882,28883	16	0.0554987
173726	14030	172049	(22599,23012)	(24187,24410)	183	B.1.1.28	B.1	B.1.1.28	BBBBBBBAAABBBBBBBBBB	0.0157895	13	10	3	0.0194175	6037,12053,13057,17491,18877,19035,20148,23012,23063,23604,24410,25088,25563,27925,28005,28093,28272,28881,28882,28883	20	0.303468
175148	174696	175058	(23403,25528)	NA	2	B.1.1.419	B.1.1.166	B.1.1.397	AAABBB	0.2	6	3	3	0.00130293	11653,21974,22020,25528,28077,28975	6	0.091966
175586	23121	161070	(25714,28881)	NA	3	B.1.1.419	B.1	B	AAAAAABBB	0.0833333	5	2	3	0.00182149	1269,3037,14408,19009,23403,25714,28881,28882,29742	9	0.188205
176550	89501	176483	(6866,7623)	(8658,10097)	8	C.17	B.1	C.17	BBAAABBBBBBAABBBBBBBBB	0.12782	5	2	3	0.00182149	4002,6866,7623,7626,8658,10097,12534,13536,18877,19006,19302,21163,21166,23593,23731,25563,26735,28846,28881,28882,28883,28908	22	0.188205
176632	176623	176728	(13042,14408)	NA	6	C.36	C.36	C.36	BBBAAAAAAA	0.0333333	13	10	3	0.0194175	5180,10097,12534,17122,18972,22227,23329,28881,28882,28883	10	0.303468
176726	176633	16436	(2841,4002)	(22917,23329)	3	C.36	C.36	B.1	BAAAAAAABAAAAAABBBBBBBB	0.000193171	4	1	3	0.000609385	2841,4002,5180,7124,9929,10097,11337,12534,13536,15324,17122,17766,18546,21597,22917,23329,23593,23731,27882,28881,28882,28883,28908	23	0.0554987
176846	176844	16436	(5180,7124)	(28908,29376)	2	C.36	C.36	B.1	BBABBAAAAAAAAABAAAAAAAAAAAAAAAAAB	0.00226442	8	4	4	0.00073046	2841,3411,3603,4002,5180,7124,9203,9929,10097,11325,11337,12534,13536,15324,16549,17766,18189,21137,21597,22016,22088,22600,22917,23593,23731,24257,26767,27882,28881,28882,28883,28908,29632	33	0.103444
176964	176967	176963	(21727,23277)	NA	6	C.36	C.36	C.36	BBBBBAAAB	0.0833333	3	0	3	0.000612745	5180,10097,16761,21597,21727,23277,25406,26022,28343	9	0.0737629
176988	176668	176620	(17218,17743)	NA	3	C.36	C.36	C.36	BBBBABAAAA	0.18254	18	14	4	0.00289855	569,1347,5180,11337,12534,17218,17743,18546,21597,23329	10	0.0213777
177512	177521	177509	(8655,10097)	NA	2	B.1.1.375	B.1.1.375	B.1.1.375	AAABBBB	0.114286	4	1	3	0.000609385	2692,4002,8655,10097,19723,27603,29009	7	0.0554987
177531	177524	177530	(22963,23233)	NA	7	C.1.1	B.1.1.375	C.1.1	BBBBBBBBBAAAA	0.013986	6	2	4	0.000651466	2509,2692,6439,6449,10323,17027,17474,20164,20262,23233,23629,25273,28171	13	0.101163
177650	351187	177649	(23756,25046)	(28878,29167)	15	C.16	B.1.1.519	C.16	BBBBBBBBBBBBBBBBBBBBBBBAAABBB	0.00738916	6	3	3	0.00130293	203,1102,1968,2488,3086,3140,3302,4002,9693,10029,10097,10954,11117,11758,12484,13536,19839,21306,22917,22995,23604,23731,23756,25046,28877,28878,29197,29406,29422	29	0.091966
178044	178024	356362	(23403,23731)	NA	2	B.1.1.1	C.33	B.1.1.419	AAAAAAAAABBB	0.0454545	6	3	3	0.00130293	1479,2710,4002,6196,7011,10097,13536,18029,19839,23731,28632,29281	12	0.091966
182204	182203	183302	(26195,28725)	NA	4	B.1.1.284	B.1.1.284	B.1.1.214	AAAAAAAAAAAAAAABBBBBB	0.000294855	7	1	6	0.000707714	174,4346,7358,8917,9286,10018,10376,12049,14708,18167,21518,21603,22020,23587,26195,28725,28975,29095,29353,29679,29692	21	0.306785
182978	182977	23427	(26951,28854)	NA	13	B.1.1.419	B.1.1.419	B.1	AAAAAAAAAABBBB	0.010989	10	6	4	0.00074239	5007,5700,10323,14805,15848,18747,20940,23014,23580,26951,28854,28881,28882,28883	14	0.0447686
183140	202190	183139	(884,4082)	(8568,9693)	15	B.1.1.419	B.1.1.419	B.1.1.419	BBAAABBBBBBBA	0.152448	10	7	3	0.00593912	61,313,4082,8567,8568,11516,19872,20703,24034,25855,25947,28256,29585	13	0.238766
183331	184406	183330	(9867,11884)	NA	3	B.1.1.214	B.1.1.214	B.1.1.214	AAAAAABBBBBBBBBBBBB	0.000257998	6	0	6	0.000651466	2368,6380,6433,7639,8917,9867,11884,12049,15597,17502,18897,21724,21778,22231,23587,27484,29021,29353,29679	19	0.505813
187922	187921	187794	(9348,13436)	NA	4	B.1.1.33	B.1.1.33	B.1.1.33	BBBAAAAA	0.0714286	8	5	3	0.0036523	186,4861,9348,13436,16954,20955,25611,27092	8	0.19893
188755	100258	188751	(7860,8883)	(13514,14115)	2	B.1.1.419	B.1.371	B.1.1.419	BBBBBBBBAABAAABBBBBBBBBBBBBBBBBBBBB	0.0031451	5	1	4	0.000607165	833,1059,4331,4824,5173,6548,6633,7860,8883,8885,11960,13512,13513,13514,14115,14262,14790,18877,22592,23779,25537,25563,25665,25767,26571,26822,27527,27964,28001,28715,28872,28881,28882,28883,29527	35	0.0920113
189349	189348	189355	(2470,2788)	NA	2	B.1.1.419	B.1.1.419	B.1.1.419	BBBAAAAABAAAAAAA	0.0335165	4	1	3	0.000609385	1499,1573,2470,2788,3411,6099,7319,12067,12809,15925,17706,18555,22073,22304,25429,28868	16	0.0554987
189355	189339	72832	(12809,17747)	NA	2	B.1.1.419	B.1.1.419	B.1.240	BBBABBBAAAAAAAAAA	0.00783775	4	1	3	0.000609385	884,1499,1573,2388,2788,12067,12809,17747,18486,20268,22162,25096,26034,28854,28881,28882,28883	17	0.0554987
189850	5325	189843	(3037,5178)	(21614,28862)	707	B.1.1.419	B	B.1.1.419	BBAAABBB	0.107143	8	5	3	0.0036523	241,3037,5178,18132,21614,28881,28882,28883	8	0.19893
190050	190014	5319	(847,3037)	(23593,24373)	7	B.1.1.420	B.1.1.420	B	BBAAABAAAAAAAAAAABBABBBB	0.00156022	6	3	3	0.00130293	61,241,847,3037,3264,3994,5178,5548,10156,11451,13694,14408,16767,21614,22882,23403,23593,24373,25839,28744,28862,28881,28882,28883	24	0.091966
190196	2193	176483	(4002,8782)	(28144,28846)	4	B.1.1.419	A	C.17	BAAAABAABBBBBBB	0.0253746	16	13	3	0.014742	4002,8782,10097,12534,13536,23593,23731,28144,28846,28878,28881,28882,28883,28908,29742	15	0.28853
193162	174454	193160	(18538,21570)	(24086,24586)	3	B.1.1.419	AH.3	B.1.1.419	BBBAAABBBB	0.0666667	3	0	3	0.000612745	2695,11782,18538,21570,22616,24086,24586,25473,25526,28472	10	0.0737629
194728	194702	169187	(16178,19718)	NA	3	B.1.1.70	B.1.1.70	B.1.1.189	AAAAAAABBB	0.0666667	6	3	3	0.00130293	6267,9430,9961,10265,12823,15972,16178,19718,28759,29580	10	0.091966
195266	195265	189378	(19029,22981)	NA	6	B.1.1.419	B.1.1.419	B.1.1.419	AAAAAABBB	0.0833333	4	1	3	0.000609385	313,2445,9430,10323,10335,19029,22981,29149,29742	9	0.0554987
198201	189418	198198	(8326,15984)	NA	2	B.1.1.419	B.1.1.198	B.1.1.419	BBBBAAA	0.142857	6	3	3	0.00130293	505,2399,3261,6391,15984,20679,20946	7	0.091966
199560	101402	206055	(27964,28280)	NA	2	B.1.1.419	B.1.371	B.1.1.419	AAAAAAABBBBBBB	0.002331	6	3	3	0.00130293	1059,5388,21304,23063,23664,25563,27964,28280,28281,28282,28881,28882,28883,28977	14	0.091966
199565	150078	199569	(21846,22320)	(28311,28881)	2	B.1.1.419	B.1.526	B.1.1.419	BBAAAAABBB	0.0238095	5	1	4	0.000607165	9867,20262,22320,24432,25517,27925,28311,28881,28882,28883	10	0.0920113
199566	101538	199541	(21110,27964)	NA	2	B.1.1.419	B.1.521	B.1.1.419	AAAABBBBB	0.0396825	3	0	3	0.000612745	7153,16349,16373,21110,27964,28846,28881,28882,28883	9	0.0737629
199569	102303	223698	(23403,25907)	NA	21	B.1.1.419	B.1.595	B.1.1.7	AAAAAABBBBBBBB	0.002331	3	0	3	0.000612745	1059,6954,15279,16176,20262,21846,25907,27964,28472,28869,28881,28882,28883,28977	14	0.0737629
199572	199571	223700	(20262,21846)	NA	3	B.1.1.419	B.1.1.419	B.1.1.7	BBBAAA	0.2	3	0	3	0.000612745	1059,16176,20262,21846,22320,28111	6	0.0737629
199573	199572	224905	(913,3037)	(23403,25517)	2	B.1.1.419	B.1.1.419	B.1.1.7	BAAAAAAAAABB	0.0181818	3	0	3	0.000612745	913,3267,5388,5986,6954,14676,15279,21846,22320,23063,25517,28111	12	0.0737629
199585	199574	168400	(7011,20262)	(28881,28975)	2	B.1.1.419	B.1.1.419	B.1.1.142	BAAAAAAABB	0.0333333	7	4	3	0.00283086	1059,20262,21846,22320,23012,25563,27046,27925,28975,28977	10	0.175306
199588	107386	199548	(25420,25844)	NA	2	B.1.1.419	B.1.2	B.1.1.419	AAAAAAAAAAAAAABBBBBBB	0.000128999	9	2	7	0.000734214	1348,2106,6492,6796,7528,8083,14805,17561,18424,19684,22482,23593,23659,25420,25844,25907,28869,28881,28882,28883,29513	21	0.100575
199589	94781	170261	(23064,25563)	NA	2	B.1.1.419	B.1.517	B.1.1.304	AAAAAAAAAAAAAABBBBBBBBBB	7.64816e-06	13	5	8	0.00194175	936,1059,1267,3231,3259,4960,5857,7767,9397,9693,12850,19872,21364,23064,25563,25647,25916,26654,28881,28882,28883,28887,28890,29140	24	0.121387
199600	93269	193144	(23403,25563)	NA	2	B.1.1.419	B.1.576	B.1.1.148	AAAABBBBBBB	0.0151515	3	0	3	0.000612745	1059,5290,17639,20474,25563,25689,26455,28841,28881,28882,28883	11	0.0737629
199724	199721	359170	(17815,19164)	NA	2	B.1.560	B.1.560	B.1.1.161	AAAAABBBB	0.0476191	6	2	4	0.000651466	7231,8917,13867,16658,17815,19164,21724,23403,23604	9	0.101163
200275	199790	190232	(6638,7113)	(14408,22346)	2	B.1.560	B.1.560	B.1.1.419	BAAAABB	0.114286	8	5	3	0.0036523	6638,7113,8917,9389,10833,22346,22708	7	0.19893
201263	13630	201260	(203,241)	(6363,18877)	2	B.1.538	B.1	B.1.538	BAAABBBBBBB	0.0545455	10	7	3	0.00593912	203,313,679,6363,18877,25563,27925,28881,28882,28883,28975	11	0.238766
201424	127174	201422	(1059,3037)	(7735,9693)	2	B.1.548	B.1.2	B.1.548	BBAAABBBBBBBBBBBBBBBBBBBB	0.01	9	6	3	0.00220264	313,1059,5144,5700,7735,9693,10319,15253,16626,17338,18424,20163,21304,25563,25907,26305,27331,27964,28472,28869,28881,28882,28883,28975,29405	25	0.172414
201916	171554	18387	(12832,14408)	NA	2	B.1.1.306	B.1.1.419	B.1	BBBAAAAAB	0.0396825	4	1	3	0.000609385	2292,2836,8389,18568,25563,28881,28882,28883,29750	9	0.0554987
202811	115137	202787	(21302,21304)	(24368,25563)	30	B.1.1.432	B.1.2	B.1.1.432	BBBBBBBBBBBBBBAAABBBBBBBBBBB	0.00793651	11	8	3	0.00732303	1059,3122,6796,6985,8083,9319,10319,12412,12784,14313,14805,18424,21088,21302,21304,21305,24368,25563,25613,25907,25912,27964,28472,28869,28881,28882,28883,29317	28	0.614875
203878	183088	188257	(313,823)	(21707,24912)	3	B.1.1.419	B.1.1.285	B.1.1.419	BAAABB	0.2	5	2	3	0.00182149	313,823,5869,21707,24912,29623	6	0.188205
204669	345955	204666	(11565,12406)	NA	208	L.3	B.1.1.7	L.3	AAAAAAABBBBBBBBBBBBBBBBBBBBBBB	3.92966e-06	9	2	7	0.000734214	1601,4399,4543,8179,8481,9453,11565,14120,14676,15279,16176,19170,19269,19509,23063,23271,23604,23709,24506,24914,25026,26927,27972,28048,28095,28111,28280,28281,28282,28977	30	0.100575
205493	77917	205492	(1190,4582)	(14408,16741)	2	B.1.1.39	B.1.239	B.1.1.39	BBBAAABBBBBBBBBBBBB	0.0175439	4	1	3	0.000609385	204,445,1190,4582,6286,6500,16741,20268,21255,21614,22227,27371,27633,28221,28854,28881,28882,28883,29195	19	0.0554987
205501	223718	202485	(26876,28868)	NA	8	B.1.1.39	B.1.1.7	B.1.1.419	AAAAAABAABBBBB	0.034965	4	1	3	0.000609385	5629,8772,9526,13993,18877,22992,25563,25710,26876,28868,28881,28882,28883,28975	14	0.0554987
205502	357648	205501	(4543,11497)	(26735,28868)	7	B.1.1.39	B.1.1.419	B.1.1.39	BAAAAAAABBBBBB	0.002331	3	0	3	0.000612745	4543,11497,15766,16889,17019,24872,25563,26735,28868,28881,28882,28883,28975,29399	14	0.0737629
205579	205868	205571	(16111,18647)	(22006,23403)	235	B.1.1.39	B.1.1.419	B.1.1.39	BBBBAAABBB	0.0666667	5	2	3	0.00182149	222,487,9130,16111,18647,21590,22006,23403,25913,28487	10	0.188205
206077	144803	206076	(22032,22917)	NA	7	B.1.1.419	B.1.371	B.1.1.419	AAAAABABBBBBBBBBBBBBBBBBBBBBB	0.000355775	6	1	5	0.000651466	5581,9749,9891,11804,16176,21801,22032,22917,24138,24914,25413,25517,25563,25703,27925,27972,28044,28048,28095,28111,28280,28281,28282,28881,28882,28883,28887,28975,28977	29	0.168604
206078	145139	223722	(24138,24410)	NA	5	B.1.1.419	B.1.371	B.1.1.7	AAAAAAAAAAAAAAAAAAAAABBBBBBBBBBBBBBBBBBBB	8.17452e-11	3	0	3	0.000612745	1059,3267,5388,5581,5986,6954,9749,9867,9891,11296,11804,14676,15279,16176,21801,22032,22917,23063,23271,23604,24138,24410,25413,25517,25563,25703,27925,27972,28044,28048,28095,28111,28280,28281,28282,28881,28882,28883,28887,28975,28977	41	0.0737629
206079	145688	206078	(24410,25413)	NA	4	B.1.1.419	B.1.371	B.1.1.419	AAABBBBBBBBBBBBBBBBBBB	0.0025974	3	0	3	0.000612745	5300,12628,24410,25413,25517,25563,25703,27925,27972,28044,28048,28095,28111,28280,28281,28282,28881,28882,28883,28887,28975,28977	22	0.0737629
206080	161740	206079	(17259,22917)	(25703,26149)	3	B.1.1.419	B.1.1.419	B.1.1.419	BBBBBBBBBBBBBBAAABBBBBBBBBBBBB	0.00689655	3	0	3	0.000612745	733,1059,2749,5300,5581,5648,6319,9749,9867,9891,11296,11804,12628,17259,25517,25563,25703,26149,27972,28048,28095,28111,28167,28280,28281,28282,28512,28877,28878,28977	30	0.0737629
206081	145688	345952	(3037,5300)	(25703,27925)	2	B.1.1.419	B.1.371	B.1.1.7	BBBAAAAAAAAAAAAAAAAAAAAAAAAAAAAABBBBBBBBBBBBBBB	4.15878e-12	6	2	4	0.000651466	913,1059,2110,5300,5388,5581,5986,9749,9867,9891,11296,11804,12628,14120,14676,15279,16176,21801,22032,22917,23063,23271,23604,23709,24138,24410,24506,24914,25413,25517,25563,25703,27925,27972,28044,28048,28095,28111,28280,28281,28282,28881,28882,28883,28887,28975,28977	47	0.101163
206085	205485	206084	(22227,24506)	NA	4	B.1.1.419	B.1.1.39	B.1.1.419	AAABBBBBBBBB	0.0181818	3	0	3	0.000612745	445,6286,22227,24506,26801,27972,28048,28111,28280,28281,28282,28977	12	0.0737629
206134	206133	161125	(24506,24914)	NA	11	B.1.1.419	B.1.1.419	B.1.1.419	AAAAAAAAAAABBBB	0.00879121	4	0	4	0.000609385	913,1059,9867,16500,20262,21846,22320,23271,23604,23709,24506,24914,28280,28281,28282	15	0.217884
206135	148112	206144	(1059,6101)	(25968,27925)	9	B.1.1.419	B.1.526.2	B.1.1.419	BBAABAAAAAAAAABBBBBBBBBB	0.000120185	5	1	4	0.000607165	913,1059,6101,7201,8809,9867,16500,20262,21846,22320,23271,24506,24914,25968,27925,27972,28048,28111,28311,28879,28881,28882,28883,28977	24	0.0920113
206136	150058	206135	(25968,27739)	NA	8	B.1.1.419	B.1.526	B.1.1.419	BBBBBBABBBBBBBBAAAAAA	0.00241658	7	1	6	0.000707714	8809,8890,9867,16500,20262,23063,23271,23604,23709,24095,24432,25340,25517,25563,25968,27739,27925,27972,28048,28111,28311	21	0.306785
206144	206102	224570	(24506,28048)	NA	3	B.1.1.419	B.1.1.419	B.1.1.7	AAAAAABBBB	0.0333333	4	0	4	0.000609385	913,3267,5388,5986,6954,23063,28048,28280,28281,28282	10	0.217884
206149	206148	256638	(23604,28111)	NA	131	B.1.1.419	B.1.1.419	B.1.1.7	AAABBBB	0.114286	3	0	3	0.000612745	5388,16176,23604,28111,28280,28281,28282	7	0.0737629
206168	232218	186520	(16176,16176)	(23709,24506)	4	B.1.1.419	B.1.1.7	B.1.1.419	BBABBBBAAAAAABBBBBBBBA	0.00856553	7	4	3	0.00283086	313,3267,5388,6954,8950,14676,15279,16176,19524,21234,23063,23604,23709,24506,24914,25844,27577,27972,28048,28111,28977,29524	22	0.175306
206190	219619	206184	(7042,15279)	(24914,27972)	2	B.1.1.419	B.1.1.7	B.1.1.419	BBBBAAAAABBBBBB	0.003663	3	0	3	0.000612745	3267,5388,5986,7042,23063,23271,23604,23709,24506,27972,28048,28111,28280,28281,28282	15	0.0737629
206232	161099	206285	(21801,22813)	NA	3	B.1.1.419	B.1.1.419	B.1.1.7	BBBBABBABAAAAAAAAAAAA	0.00993292	5	2	3	0.00182149	913,5388,5986,6954,10323,16176,21801,22813,23271,23604,23664,23709,24506,24914,25563,26456,27972,28111,28280,28281,28282	21	0.188205
206264	210190	327385	(23604,23709)	NA	2	B.1.1.7	B.1.1.7	B.1.1.7	AAABBB	0.2	3	0	3	0.000612745	21302,21304,23604,23709,27972,28048	6	0.0737629
206298	163308	206289	(22945,23012)	(24410,26149)	2	B.1.1.7	P.1	B.1.1.7	BBBBBBBBBBBBBBBBBBBBBBABAAAAAABBBBBBBBBBBB	5.32279e-05	5	1	4	0.000607165	733,913,2749,3267,3828,5388,5648,5986,6319,6613,10983,11291,11296,12778,13860,16176,17259,21614,21621,21638,21974,22132,22812,22945,23012,23271,23525,23604,24138,24410,26149,27972,28048,28111,28167,28280,28281,28282,28512,28877,28878,28977	42	0.0920113
206308	150054	206288	(8809,9867)	(23063,23271)	3	B.1.1.7	B.1.526	B.1.1.7	BBBBBBAAAABBBBBBBBBBBBBBBB	0.00153846	3	0	3	0.000612745	913,3267,5388,5986,6954,8809,9867,16176,16500,20262,23271,23604,24914,27739,27972,28048,28111,28280,28281,28282,28311,28879,28881,28882,28883,28977	26	0.0737629
206330	206329	326046	(28111,28881)	NA	2	B.1.1.7	B.1.1.7	B.1.1.7	AAAAAAAAAAAABBBB	0.00714286	4	0	4	0.000609385	3267,3648,5388,6271,13384,15279,16176,16393,21766,24506,27213,28048,28881,28882,28883,29706	16	0.217884
209578	209440	327384	(16176,18681)	NA	2	B.1.1.7	B.1.1.7	B.1.1.7	ABBBAAAAAAAAAAB	0.113553	4	1	3	0.000609385	3177,5986,14676,16176,18681,23063,23271,23604,23709,24914,25572,25573,25574,27972,28048	15	0.0554987
210188	210187	263076	(1609,4573)	NA	2	B.1.1.7	B.1.1.7	B.1.1.7	BBBAAAAAA	0.0476191	5	2	3	0.00182149	683,1126,1609,18129,19017,21302,21304,21305,21993	9	0.188205
210311	227159	210308	(11296,15096)	NA	9	B.1.1.7	B.1.1.7	B.1.1.7	BBBBAAA	0.142857	4	1	3	0.000609385	3177,4206,11291,11296,15096,18086,27688	7	0.0554987
210631	210630	208777	(5806,6954)	NA	2	B.1.1.7	B.1.1.7	B.1.1.7	BBBAAAAAAA	0.0333333	3	0	3	0.000612745	241,5388,5806,8818,11222,12741,15277,19893,23426,25904	10	0.0737629
219196	275515	219195	(11296,24914)	NA	3	B.1.1.7	B.1.1.7	B.1.1.7	BBBBBBBBAAA	0.0545455	7	4	3	0.00283086	189,258,1684,2453,4456,6312,10138,11296,25624,28877,28878	11	0.175306
220343	220340	346015	(28048,28111)	NA	2	B.1.1.7	B.1.1.7	B.1.1.7	AAAAAAAAAAABBBBBB	0.000969619	4	0	4	0.000609385	5284,11291,11296,12295,14658,17679,23948,25677,26526,27972,28048,28111,28881,28882,28883,28977,29413	17	0.217884
221984	208820	206244	(26488,26491)	NA	4	B.1.1.7	B.1.1.7	B.1.1.7	BBBBBAAAA	0.0476191	3	0	3	0.000612745	3177,5907,16853,23638,25904,26491,26492,26497,28048	9	0.0737629
223696	305050	206074	(16176,23403)	NA	33	B.1.1.7	B.1.1.7	B.1.1.419	BBBBBAAAAAA	0.012987	3	0	3	0.000612745	913,3267,6954,15279,16176,24914,27972,28048,28280,28281,28282	11	0.0737629
223705	62870	158691	(22206,23664)	NA	9	B.1.1.7	B.1	B.1.371	AAAABBB	0.142857	4	1	3	0.000609385	2692,5230,10323,21801,23664,25904,26456	7	0.0554987
223854	223853	333558	(25563,26110)	NA	6	B.1.1.7	B.1.1.7	B.1.1.7	AAAAAAAAAAAAAABABBBB	0.0184469	5	1	4	0.000607165	823,913,1059,3004,6954,7042,11288,11291,11296,14676,15279,23063,23271,24914,25517,25563,26110,28881,28882,28883	20	0.0920113
223857	223854	346100	(140,2110)	(28095,28869)	3	B.1.1.7	B.1.1.7	B.1.1.7	BAABAAAABAAAAAABAAAAABBB	0.02605	7	4	3	0.00283086	140,2110,3267,4456,5388,5986,6954,9867,10775,14120,14676,15279,16176,16500,20262,23604,24914,25517,25563,26110,28095,28869,28975,28977	24	0.175306
224073	224552	224072	(17236,28280)	NA	111	B.1.1.7	B.1.1.7	B.1.1.7	AAABBBB	0.114286	3	0	3	0.000612745	7029,16391,17236,28280,28281,28282,29085	7	0.0737629
224104	310541	224098	(8352,14408)	(16827,23063)	3	B.1.1.7	B.1.1.7	B.1.1.7	BBBBBAAABBB	0.0545455	3	0	3	0.000612745	241,3267,3620,5986,8352,14408,15096,16827,23063,28095,28111	11	0.0737629
224115	207068	224114	(241,3177)	(15279,17004)	22	B.1.1.7	B.1.1.7	B.1.1.7	BAAABBBB	0.107143	3	0	3	0.000612745	241,5986,14408,15279,17004,17823,20616,27618	8	0.0737629
224550	214340	224549	(18167,21766)	NA	3	B.1.1.7	B.1.1.7	B.1.1.7	AABAABBBBB	0.17619	4	1	3	0.000609385	1380,10741,11291,14256,18167,21766,21770,28280,28281,28282	10	0.0554987
224570	224569	224821	(23403,24506)	NA	19	B.1.1.7	B.1.1.7	B.1.1.7	AAAABBB	0.142857	3	0	3	0.000612745	3267,6954,16176,23063,24506,24914,28111	7	0.0737629
224573	206123	59394	(23709,24506)	NA	15	B.1.1.7	B.1.1.419	B.1.160.14	AAABBBBBBBBBBB	0.010989	3	0	3	0.000612745	6954,23604,23709,24506,27972,28048,28111,28280,28281,28282,28881,28882,28883,28977	14	0.0737629
224579	206092	357637	(16176,18877)	NA	8	B.1.1.7	B.1.1.419	B.1.1.419	AAAAAAABBBBBBBBBBBBB	0.000103199	7	4	3	0.00283086	913,5388,13993,15279,15766,16176,16889,17019,18877,23271,25710,27972,28111,28280,28281,28282,28881,28882,28883,28977	20	0.175306
224611	316257	346124	(14676,15096)	(23271,25785)	2	B.1.1.7	B.1.1.7	B.1.1.7	BBAAAABBBBBBBB	0.010989	7	4	3	0.00283086	913,14676,15279,16176,20616,23271,25785,28280,28281,28282,28881,28882,28883,29764	14	0.175306
224625	298334	224594	(11296,13176)	(25587,28095)	2	B.1.1.7	B.1.1.7	B.1.1.7	BBAAAABBBBBBBBB	0.00879121	3	0	3	0.000612745	5944,11296,13176,15096,21444,25587,28095,28280,28281,28282,28880,28881,28882,28883,28884	15	0.0737629
224635	223685	62902	(23403,23604)	NA	7	B.1.1.7	B.1.1.7	B.1	AAABBBBBBBBBB	0.013986	3	0	3	0.000612745	6954,16176,23271,23604,23709,24506,28095,28280,28281,28282,28881,28882,28883	13	0.0737629
224689	206252	223713	(24914,27944)	NA	2	B.1.1.7	B.1.1.7	B.1.1.7	AAAAAAAAAAAAAABBBBBBBBBBB	3.36519e-06	5	1	4	0.000607165	913,3267,5388,5986,14676,15279,16176,17615,23063,23271,23604,23709,24506,24914,27944,28111,28280,28281,28282,28881,28882,28883,28932,28977,29645	25	0.0920113
224695	224709	224573	(15279,16176)	NA	4	B.1.1.7	B.1.1.7	B.1.1.7	BBBBBBAAA	0.0833333	4	1	3	0.000609385	913,2110,3267,14120,14676,15279,16176,24506,25563	9	0.0554987
224696	224771	91076	(1059,5388)	(23709,24506)	3	B.1.1.7	B.1.1.7	B.1.371	BAAABBBB	0.107143	4	1	3	0.000609385	1059,5388,16176,23604,24506,25563,28048,28977	8	0.0554987
224707	224735	224699	(14120,16176)	NA	2	B.1.1.7	B.1.1.7	B.1.1.7	AAAABBBBBB	0.0238095	4	1	3	0.000609385	2110,7042,10195,14120,16176,27972,28048,28095,28111,28977	10	0.0554987
224712	225085	160832	(23403,27972)	NA	3	B.1.1.7	B.1.1.7	B	AAAAAAAAAABBBBBBB	0.000565611	3	0	3	0.000612745	913,2110,5986,14408,14676,15279,16176,16393,23271,23403,27972,28048,28095,28881,28882,28883,28977	17	0.0737629
224747	343590	224734	(26604,28280)	NA	7	B.1.1.7	B.1.1.7	B.1.1.7	AAAABBBBBB	0.0238095	3	0	3	0.000612745	2544,7042,12809,26604,28280,28281,28282,28881,28882,28883	10	0.0737629
224770	224769	23156	(16176,23063)	NA	9	B.1.1.7	B.1.1.7	B.1	AAAABBBBA	0.0476191	4	1	3	0.000609385	3267,5388,15279,16176,23063,23604,24506,27972,28048	9	0.0554987
224773	7153	224772	(21034,22444)	(26209,28048)	3	B.1.1.7	B.1.36.29	B.1.1.7	BBBAAABBBB	0.0666667	7	4	3	0.00283086	3267,11596,21034,22444,26173,26209,28048,28183,28277,28854	10	0.175306
224780	224778	53948	(28048,28881)	NA	7	B.1.1.7	B.1.1.7	B.1.177	AAAAAAAAAAAAAAABBBB	0.00412797	3	0	3	0.000612745	445,913,3267,5388,6286,15279,16176,23063,23604,23709,24506,24914,26801,27972,28048,28881,28882,28883,29645	19	0.0737629
224785	180619	224784	(913,3045)	(6023,9891)	2	B.1.1.7	B.1.1.419	B.1.1.7	BAAABBBBBBABBBBBBBBBBBB	0.0473179	4	1	3	0.000609385	913,3045,3267,6023,9891,10341,10999,12138,15279,16176,19779,21707,22032,23064,23248,23604,23709,24914,27206,27972,28048,28523,28977	23	0.0554987
224786	224958	157947	(28048,28209)	NA	15	B.1.1.7	B.1.1.7	B.1.351	AAAAAAAAAAAAAAAAAAAAAAAAAAAAAAAAAAAAABBBBBBB	9.91634e-07	5	0	5	0.000607165	913,1059,1404,3267,5230,5388,10323,10870,11291,11296,13905,13966,15096,15279,16176,17999,18689,19803,21110,21801,22206,22813,23012,23604,23664,23709,24506,24914,25471,25546,25563,25603,26456,27059,27074,27972,28048,28209,28254,28881,28882,28883,28884,28887	44	0.230028
224801	290009	224594	(19320,21770)	NA	3	B.1.1.7	B.1.1.7	B.1.1.7	AAAABBABBBABBBA	0.0862471	6	3	3	0.00130293	199,2453,10376,19320,21770,21993,27643,28280,28281,28282,28396,28881,28882,28883,29779	15	0.091966
224803	287435	224802	(9454,11296)	NA	11	B.1.1.7	B.1.1.7	B.1.1.7	AAABBBBBBBB	0.0242424	3	0	3	0.000612745	1274,4893,9454,11296,27575,28280,28281,28282,28881,28882,28883	11	0.0737629
224833	347705	224830	(18877,19167)	(22017,23012)	2	B.1.1.7	R.1	B.1.1.7	BBBBBAAAABBBBABBBBBAA	0.117389	6	3	3	0.00130293	5388,5986,14340,17551,18877,19167,19274,19839,22017,23012,23063,23604,23709,23868,24914,26604,27213,27972,28048,28833,29527	21	0.091966
224840	224835	239636	(6954,14408)	(28559,28744)	2	B.1.1.7	B.1.1.7	B.1.1.7	BAAAAAAABBB	0.0151515	5	2	3	0.00182149	6954,14676,19079,23271,24506,28280,28281,28282,28559,28744,29077	11	0.188205
224842	218047	224819	(14676,15279)	(23776,24506)	2	B.1.1.7	B.1.1.7	B.1.1.7	BBBBAAAABBBB	0.0181818	4	1	3	0.000609385	913,3267,6954,14676,15279,21855,23271,23776,24506,28280,28281,28282	12	0.0554987
224891	345947	167076	(913,2110)	(24914,27855)	2	B.1.1.7	B.1.1.7	B.1.1.419	BAAAAAAAAAAAAAAAAAAAAAAAAABBBBBBBBBBBBBB	3.97759e-10	3	0	3	0.000612745	913,2110,3267,3828,5388,5648,5986,6319,6613,6954,12778,13860,14120,14676,15279,16176,17259,22812,23012,23271,23525,23604,23633,23709,24506,24914,27855,27944,27972,28048,28095,28111,28167,28280,28281,28282,28512,28877,28878,28977	40	0.0737629
224897	146635	224923	(16176,24506)	(27925,28044)	5	B.1.1.7	B.1.371	B.1.1.7	BBBBBBAAABBBBBBB	0.025	3	0	3	0.000612745	913,1059,3267,5388,5986,16176,24914,25563,27925,28044,28881,28882,28883,28887,28975,28977	16	0.0737629
224941	206162	224940	(5986,15096)	(24506,24914)	7	B.1.1.7	B.1.1.419	B.1.1.7	BBAAABBBB	0.0833333	3	0	3	0.000612745	913,5986,15096,23604,23709,24914,27972,28048,28884	9	0.0737629
224943	224942	87521	(15096,15279)	NA	5	B.1.1.7	B.1.1.7	B.1	BBAAAAAAAB	0.0333333	3	0	3	0.000612745	5986,15096,15279,23271,23604,23709,24914,27972,28048,28111	10	0.0737629
225002	224548	216393	(9893,16176)	NA	3	B.1.1.7	B.1.1.7	B.1.1.7	BBBBAAAAA	0.0396825	3	0	3	0.000612745	851,3743,7029,9893,21770,26681,28280,28281,28282	9	0.0737629
225018	342250	225016	(17518,27972)	NA	2	B.1.1.7	B.1.1.7	B.1.1.7	AAABBBBBBB	0.0333333	3	0	3	0.000612745	10747,17004,17518,27972,28048,28095,28111,28280,28281,28282	10	0.0737629
225019	224707	206190	(16176,24506)	NA	19	B.1.1.7	B.1.1.7	B.1.1.419	AAAAAABBBBB	0.0151515	3	0	3	0.000612745	2110,3267,5388,5986,14120,16176,24506,28881,28882,28883,28977	11	0.0737629
225058	161151	225057	(24914,27798)	(28882,28884)	2	B.1.1.7	B.1.1.419	B.1.1.7	BBBBBBBBBBBBBBBBBBBBAAAAB	0.00173913	5	1	4	0.000607165	884,913,3267,5055,5250,5388,5986,6706,6954,11195,14676,15279,15669,16176,19839,23271,23604,23709,24506,24914,27798,27972,28048,28111,28977	25	0.0920113
225084	221242	257184	(878,5986)	(23063,23780)	2	B.1.1.7	B.1.1.7	B.1.1.7	BAAABBBBB	0.0833333	3	0	3	0.000612745	878,12162,17615,21137,23780,25135,28280,28281,28282	9	0.0737629
225159	225119	224594	(25603,28280)	NA	2	B.1.1.7	B.1.1.7	B.1.1.7	AAAAABBBBBB	0.012987	3	0	3	0.000612745	6402,9419,21137,21767,25603,28280,28281,28282,28881,28882,28883	11	0.0737629
230193	230174	279174	(1102,2156)	(28111,28877)	3	B.1.1.7	B.1.1.7	B.1.1.7	BAAAAAAAAAAAAAAAAAAABB	0.0025974	3	0	3	0.000612745	1102,2156,7299,7303,8258,8950,9803,11291,15096,19182,20178,20233,21137,21234,21993,25844,27577,27828,27875,28095,28877,28878	22	0.0737629
230573	230618	230572	(26143,27577)	NA	2	B.1.1.7	B.1.1.7	B.1.1.7	BBBBBBBAAAB	0.0545455	3	0	3	0.000612745	6555,12938,22242,23031,25413,25644,26143,27972,28048,28111,29737	11	0.0737629
231370	212742	231587	(11288,11291)	(14408,17868)	10	B.1.1.7	B.1.1.7	B.1.1.7	BBBBBBBAAABBBBBBBBB	0.0175439	3	0	3	0.000612745	292,2398,4285,4965,5979,8950,11288,11291,11296,11750,17868,19524,21234,21770,22029,25626,25844,27577,29524	19	0.0737629
232216	231085	225066	(27577,28280)	NA	9	B.1.1.7	B.1.1.7	B.1.1.7	AAABBBBB	0.0714286	3	0	3	0.000612745	21234,25844,27577,28280,28281,28282,28877,28878	8	0.0737629
234521	234393	264642	(11356,14408)	(27494,28048)	3	B.1.1.7	B.1.1.7	B.1.1.7	BBAAAAABAABB	0.0707071	6	3	3	0.00130293	5718,11356,13059,14646,16391,17615,21770,24506,26730,27494,28048,29109	12	0.091966
236602	236601	346124	(23271,28281)	NA	2	B.1.1.7	B.1.1.7	B.1.1.7	AAABAAAAAAABBBB	0.046953	5	1	4	0.000607165	2810,12162,12621,13409,14676,15279,15441,16176,17615,19164,23271,28281,28881,28882,28883	15	0.0920113
237309	328621	237055	(6777,6954)	(11417,12162)	211	B.1.1.7	B.1.1.7	B.1.1.7	BBAAABBBBBBBB	0.0384615	3	0	3	0.000612745	2110,6777,11291,11296,11417,12162,13715,14120,17615,18555,19718,22282,28095	13	0.0737629
238370	225011	238320	(23604,23709)	NA	2	B.1.1.7	B.1.1.7	B.1.1.7	BBBBBBBBBBBBAAAAA	0.00210084	5	0	5	0.000607165	335,2110,4964,5477,7224,11296,12162,14120,17615,19390,21770,23604,27972,28111,28280,28281,28282	17	0.230028
239616	241003	221788	(4543,6954)	(19854,22227)	42	B.1.1.7	B.1.1.7	B.1.1.7	BAAAAAAABBBBB	0.00407925	4	1	3	0.000609385	4543,11288,11291,11296,17615,19079,19207,19854,22227,25621,28732,28744,29440	13	0.0554987
239863	59402	239861	(19854,23403)	(28280,28559)	8	B.1.1.7	B.1.160.14	B.1.1.7	BBBBAAAABBB	0.0242424	4	1	3	0.000609385	3256,17615,19079,19854,23604,23709,24506,28048,28559,28744,29077	11	0.0554987
243576	235046	264663	(6672,6954)	(14676,14898)	15	B.1.1.7	B.1.1.7	B.1.1.7	BBBBAAAAABABBABBBBBA	0.0769231	10	6	4	0.00074239	1249,6033,6652,6672,10507,11291,11296,12162,13059,13958,14646,14898,14916,17615,21466,24506,27442,28048,28195,28690	20	0.0447686
246736	228752	272154	(913,3267)	(23063,27038)	8	B.1.1.7	B.1.1.7	B.1.1.7	BAAAAABBB	0.0396825	3	0	3	0.000612745	823,3755,4255,11507,15278,17615,27038,27039,27040	9	0.0737629
252741	252725	224548	(8603,8683)	(25437,28280)	3	B.1.1.7	B.1.1.7	B.1.1.7	BAAAAAABBB	0.0238095	3	0	3	0.000612745	8603,8683,11296,17615,23386,24023,25437,28280,28281,28282	10	0.0737629
252978	206229	252969	(8603,14408)	(24914,25437)	2	B.1.1.7	B.1.1.419	B.1.1.7	BBBBAAAABBBBBBB	0.00879121	4	1	3	0.000609385	405,6352,6954,8603,14676,15279,23709,24506,25437,27972,28048,28111,28280,28281,28282	15	0.0554987
253146	223721	305050	(913,3037)	(16176,19390)	14	B.1.1.7	B.1.1.7	B.1.1.7	BAAAABBBBB	0.0333333	4	0	4	0.000609385	913,3267,5986,6954,16176,23271,24506,25563,27972,28048	10	0.217884
253147	59397	161117	(24506,24914)	NA	13	B.1.1.7	B.1.160.14	B.1.1.419	AAAABBBBB	0.0396825	3	0	3	0.000612745	5986,6954,23063,24506,24914,28048,28280,28281,28282	9	0.0737629
253267	15317	251867	(3267,8603)	(16176,23271)	2	B.1.1.7	B.1	B.1.1.7	BBAAAABBBBBBBB	0.010989	3	0	3	0.000612745	913,3267,11296,14676,15279,16176,23271,28280,28281,28282,28881,28882,28883,28977	14	0.0737629
254523	296123	254522	(17863,18570)	(21305,21770)	10	B.1.1.7	B.1.1.7	B.1.1.7	BBBBBBBBAAABBBBBBB	0.0196078	3	0	3	0.000612745	4655,10369,11291,16609,16813,17615,17627,17863,18570,21304,21305,21770,21846,27643,27753,28095,28903,29686	18	0.0737629
255468	255584	255577	(21770,26730)	NA	61	B.1.1.7	B.1.1.7	B.1.1.7	BBBBBAAA	0.107143	3	0	3	0.000612745	21530,21534,21535,21536,21770,27948,28093,28905	8	0.0737629
255596	255581	255541	(9967,20962)	(22094,22105)	2	B.1.1.7	B.1.1.7	B.1.1.7	BAAAAAABBB	0.0238095	4	0	4	0.000609385	9967,21530,21534,21535,21536,21766,21770,22105,28877,28878	10	0.217884
256690	256689	354458	(3140,3267)	(25135,28977)	2	B.1.1.7	B.1.1.7	B.1.1.519	BBBAAAAABBAAAAAAAAAAAABB	0.00443797	7	2	5	0.000707714	203,222,3140,3267,5388,5986,6954,10029,10954,11117,12162,12789,14676,15279,17615,19839,21306,22995,23063,23271,24914,25135,28977,29197	24	0.230088
257188	257187	161199	(25135,27972)	NA	16	B.1.1.7	B.1.1.7	B.1.1.419	AAAAAAAAAAABBB	0.032967	3	0	3	0.000612745	4900,5388,5986,6954,12162,14676,15720,17615,21137,24914,25135,27972,28048,28111	14	0.0737629
257201	257119	224594	(25135,28280)	NA	8	B.1.1.7	B.1.1.7	B.1.1.7	AAAAABBBBBB	0.012987	3	0	3	0.000612745	12162,15720,17615,21137,25135,28280,28281,28282,28881,28882,28883	11	0.0737629
257481	257458	346163	(241,878)	(25135,28881)	11	B.1.1.7	B.1.1.7	B.1.1.7	BAAAAAABBB	0.0238095	3	0	3	0.000612745	241,878,12162,15720,17615,21137,25135,28881,28882,28883	10	0.0737629
257486	257940	257483	(241,745)	(6896,11296)	6	B.1.1.7	B.1.1.7	B.1.1.7	BAAABBBBBBB	0.0545455	4	1	3	0.000609385	241,745,878,6896,11296,15279,28111,28881,28882,28883,29227	11	0.0554987
257539	278964	257538	(25135,26606)	NA	2	B.1.1.7	B.1.1.7	B.1.1.7	BBBBBBBBBBBBBAAA	0.025	4	1	3	0.000609385	878,7299,8263,11291,11296,12162,15045,15096,15720,17615,21137,21993,25135,26606,28877,28878	16	0.0554987
258381	258380	206253	(25135,27972)	NA	2	B.1.1.7	B.1.1.7	B.1.1.7	AAAAAAAAABBB	0.0454545	3	0	3	0.000612745	4900,11296,12162,13824,15720,15738,17143,21137,25135,27972,28048,28111	12	0.0737629
260960	260959	279371	(3411,5558)	(28255,28877)	3	B.1.1.7	B.1.1.7	B.1.1.7	BAAAAAAAAAAAAAAAAAABB	0.00300752	3	0	3	0.000612745	3411,5558,7299,7834,8655,11291,12162,15096,15324,15720,17615,18329,19884,21137,22636,25135,27672,28095,28255,28877,28878	21	0.0737629
261530	261469	224594	(26748,28280)	NA	2	B.1.1.7	B.1.1.7	B.1.1.7	AAAAAABBBBBB	0.00757576	3	0	3	0.000612745	4755,6409,17615,18647,19763,26748,28280,28281,28282,28881,28882,28883	12	0.0737629
261802	261801	222548	(6954,17615)	NA	2	B.1.1.7	B.1.1.7	B.1.1.7	BBAAAAB	0.114286	3	0	3	0.000612745	2623,5762,17615,21867,23638,25427,27577	7	0.0737629
264666	161121	264665	(21466,23063)	(28111,28195)	6	B.1.1.7	B.1.1.419	B.1.1.7	BBBBABBBBBABBBBBBBAAABBBBBB	0.0846154	10	7	3	0.00593912	913,2449,3267,5195,5388,6033,6652,6672,6954,10507,13059,13958,14646,14898,14916,15279,16176,21466,23271,23604,23709,28195,28280,28281,28282,28690,28977	27	0.238766
264672	243582	264659	(19369,21466)	(26492,28195)	2	B.1.1.7	B.1.1.7	B.1.1.7	ABBBBBBBAAAABB	0.160839	7	3	4	0.000707714	2449,6652,6672,10507,11291,11296,13059,14646,22249,22951,26474,26492,28195,28690	14	0.131479
267700	164270	267663	(8156,10039)	(11291,11521)	27	B.1.1.7	P.1	B.1.1.7	BBBBBBBBBBBBBBBAAABBBBBBBBBBBBBBBBBBBBBBBBBBBBBBBBBBBBB	0.0020202	3	0	3	0.000612745	346,733,913,2749,3267,3828,5126,5388,5648,5952,5986,6319,6613,6954,8156,10039,11288,11291,11521,12778,12970,13860,14676,15279,16176,17259,21614,21621,21638,21974,22132,22812,23012,23271,23525,23604,23709,24004,24506,24642,24914,25088,26149,27972,28048,28111,28167,28280,28281,28282,28512,28603,28877,28878,28977	55	0.0737629
273286	228070	271840	(25570,26936)	NA	6	B.1.1.7	B.1.1.7	B.1.1.7	BBBBBBBBAAAA	0.0181818	5	2	3	0.00182149	4255,7919,9803,11291,11507,17615,19276,25570,26936,27382,27383,27384	12	0.188205
275553	227640	279328	(6272,6954)	(28111,28877)	2311	B.1.1.7	B.1.1.7	B.1.1.7	BAAAAABB	0.0714286	3	0	3	0.000612745	6272,7299,14118,15096,21766,28095,28877,28878	8	0.0737629
276724	276723	264666	(6033,6636)	(27752,28195)	3	B.1.1.7	B.1.1.7	B.1.1.7	BAABBBBAAAAAAAABBAAAAABBA	0.105263	10	6	4	0.00074239	884,1752,2449,5195,5388,5698,6033,6636,6652,6672,10507,11291,11296,13958,14646,14898,14916,21466,21768,22468,25626,27752,28195,28227,28690	25	0.0447686
277864	157728	277855	(9438,9968)	NA	2	B.1.1.7	B.1.351	B.1.1.7	ABABAAAAABBBBBAABBABABBABBBABBBBBBBBBBBBB	0.0261565	13	10	3	0.0194175	174,913,1059,3267,5230,5388,5986,6954,9438,9968,10323,11291,14676,15279,16176,17999,21191,21801,22206,22813,23012,23271,23664,23929,24506,24914,25563,25904,26456,27972,28048,28111,28254,28280,28281,28282,28881,28882,28883,28887,28977	41	0.303468
278974	278973	279388	(15279,21993)	NA	2	B.1.1.7	B.1.1.7	B.1.1.7	BBBAAA	0.2	5	2	3	0.00182149	14676,15096,15279,21993,26606,27434	6	0.188205
279177	279176	223423	(21993,26058)	NA	2	B.1.1.7	B.1.1.7	B.1.1.7	AAAAAAAAAAAAABBBB	0.00588235	4	0	4	0.000609385	3871,3933,7299,7303,9803,11291,11296,11511,11750,15096,19182,20233,21993,26058,28095,28877,28878	17	0.217884
279388	206237	279386	(11296,14408)	(24506,24914)	2	B.1.1.7	B.1.1.419	B.1.1.7	BBBBBBAAAABBBBBBBBBBB	0.00300752	3	0	3	0.000612745	3267,5388,5986,7299,11291,11296,14676,15096,15279,23709,24914,27434,27972,28048,28095,28111,28280,28281,28282,28877,28878	21	0.0737629
279607	224844	279595	(15096,16176)	(21665,24902)	3	B.1.1.7	B.1.1.7	B.1.1.7	BBABBBBAAABBBBBBB	0.0878151	4	1	3	0.000609385	913,3267,6954,7299,14120,14676,15096,21663,21664,21665,24902,25339,28280,28281,28282,28877,28878	17	0.0554987
279608	167116	279607	(7299,8658)	(10082,10665)	2	B.1.1.7	B.1.1.419	B.1.1.7	BBBBBAAABBBBBBBBBBBABBBBBBBBBBBB	0.0241657	5	2	3	0.00182149	3267,5388,5986,6613,7299,8658,10078,10082,12778,13860,15096,15279,16176,21974,23012,23271,23525,23604,23709,24506,24902,24914,25339,26149,27972,28048,28095,28111,28280,28281,28512,28977	32	0.188205
281855	281854	305060	(25567,28881)	NA	3	B.1.1.7	B.1.1.7	B.1.1.7	AAAAAAAAAAABBBB	0.00879121	4	0	4	0.000609385	4784,5944,6968,11291,11296,15096,17337,18018,22597,23664,25567,28881,28882,28883,28977	15	0.217884
281986	282090	283472	(27972,28095)	NA	2	B.1.1.7	B.1.1.7	B.1.1.7	AAAAAAAAAAAAABBB	0.025	4	1	3	0.000609385	4784,5020,6196,6968,11291,12388,14220,21766,23664,23946,24235,27641,27798,28095,28312,29085	16	0.0554987
284329	284328	35563	(2766,3267)	NA	2	B.1.1.7	B.1.1.7	B.1.177.60	BBBBAAAAAAAAAAAAAAAAAAAAAAAAAAAAAAAAAB	1.19536e-05	7	2	5	0.000707714	204,445,900,913,3267,5388,5986,6286,6954,14220,14676,15279,16176,21255,21614,22227,23063,23271,23604,23638,23709,24506,24914,25621,26801,27944,27972,28048,28111,28280,28281,28282,28881,28882,28883,28932,28977,29645	38	0.230088
284919	284918	206135	(25954,28280)	NA	3	B.1.1.7	B.1.1.7	B.1.1.419	AAAAAAAABAAAAAAAAAABBB	0.0518113	4	1	3	0.000609385	1957,2276,3267,4136,5388,5986,6954,9867,11291,14676,15279,16176,16500,20262,21846,22224,22320,24914,25954,28280,28281,28282	22	0.0554987
285113	206190	285112	(22841,23604)	NA	4	B.1.1.7	B.1.1.419	B.1.1.7	BBBBBBBBBBBBABAAA	0.0878151	4	1	3	0.000609385	1957,2276,3094,3267,4136,5388,5986,11291,11296,16176,19542,22841,23709,25954,27972,28048,28111	17	0.0554987
285464	345959	285463	(3267,14120)	NA	2	B.1.1.7	B.1.1.7	B.1.1.7	BBBAAAB	0.142857	3	0	3	0.000612745	733,2110,3267,14120,23271,23604,28095	7	0.0737629
285467	162399	285466	(22132,23012)	(24914,27972)	9	B.1.1.7	P.1	B.1.1.7	BBBBBBBBBBBBBBBBBAAABBBBBBBB	0.00793651	3	0	3	0.000612745	1190,5388,5648,5986,6319,6541,6613,6762,6954,12778,13860,14676,15279,21621,21638,21974,22132,23012,23271,23604,27972,28048,28111,28167,28280,28281,28282,28512	28	0.0737629
285469	161886	285468	(21614,21621)	(22812,23709)	7	B.1.1.7	P.1	B.1.1.7	BBBBBBBBBBBBBBBBBAAABBBBBBBBBBBBBBB	0.00504202	3	0	3	0.000612745	571,592,5388,5648,5986,6319,6613,6954,11296,12778,13860,14676,15279,17259,17745,19526,21614,21621,21638,22132,23709,24506,24642,24914,25088,25553,27972,28048,28111,28167,28280,28281,28282,28512,29543	35	0.0737629
285470	162404	285469	(13860,15279)	(21974,22812)	6	B.1.1.7	P.1	B.1.1.7	BBBBBBBAAABBBBBBBBBBBBBB	0.0108696	4	1	3	0.000609385	733,913,2749,5388,5648,5986,13860,17745,21614,21974,22812,23012,23271,23525,24506,24642,27972,28048,28111,28167,28280,28281,28282,28512	24	0.0554987
285472	285471	166492	(10983,10983)	NA	2	B.1.1.7	B.1.1.7	P.1	BBBAABAAAAAAAAA	0.0417582	6	3	3	0.00130293	5388,5648,5986,11296,15096,17259,27972,28048,28095,28111,28167,28280,28281,28282,28512	15	0.091966
285484	161179	285460	(15279,21621)	(23271,23709)	3	B.1.1.7	B.1.1.419	B.1.1.7	BBBBBBBBBBAAAABBBBBBBBBB	0.00197628	4	0	4	0.000609385	913,3267,5388,5986,6319,6954,12778,13860,14676,15279,21621,21638,21974,22132,23709,24506,27972,28048,28111,28167,28280,28281,28282,28512	24	0.217884
287955	271373	287952	(21770,22227)	NA	2	B.1.1.7	B.1.1.7	B.1.1.7	BBBBBAAAA	0.0476191	3	0	3	0.000612745	210,2453,11288,11474,21770,22227,27382,27383,27384	9	0.0737629
290602	206144	290596	(23401,23709)	NA	2	B.1.1.7	B.1.1.419	B.1.1.7	BBBBBBBBBBBBBBBBAAAA	0.00350877	3	0	3	0.000612745	2453,3267,5388,5986,6941,6954,8512,11296,14676,15279,16176,18171,20476,21139,23271,23401,28048,28280,28281,28282	20	0.0737629
296767	310172	62904	(24914,28280)	NA	2	B.1.1.7	B.1.1.7	B.1	AAAAABBBBA	0.0333333	4	1	3	0.000609385	19696,22000,23604,23709,24914,28280,28281,28282,28882,28914	10	0.0554987
297139	311112	223821	(19951,21622)	NA	10	B.1.1.7	B.1.1.7	B.1.1.7	BBBBBBBBBAAAAA	0.00499501	3	0	3	0.000612745	203,1267,2950,6372,6968,12070,15096,18395,19951,21622,21770,23271,23604,28095	14	0.0737629
298278	298269	299443	(25603,28280)	NA	2	B.1.1.7	B.1.1.7	B.1.1.7	AAAAAAABBBB	0.0242424	3	0	3	0.000612745	643,6395,9097,10702,20236,23520,25603,28280,28281,28282,28880	11	0.0737629
299667	299621	226673	(25624,28095)	NA	2	B.1.1.7	B.1.1.7	B.1.1.7	AAAAABBBB	0.0476191	4	1	3	0.000609385	2306,5944,10323,17676,25624,28095,28882,28883,28884	9	0.0554987
300096	298209	300083	(21767,25729)	NA	3	B.1.1.7	B.1.1.7	B.1.1.7	BBBBAAA	0.142857	3	0	3	0.000612745	11291,18585,18591,21767,25729,26746,26858	7	0.0737629
300661	300643	206330	(28048,28095)	NA	2	B.1.1.7	B.1.1.7	B.1.1.7	AAAAAAAAAAAAAABABBBB	0.0184469	4	1	3	0.000609385	912,2607,3267,5388,5944,6527,7771,13264,15096,15279,16176,21767,24506,28048,28095,28725,28881,28882,28883,28884	20	0.0554987
302642	224844	302641	(15096,21663)	(28095,28280)	2	B.1.1.7	B.1.1.7	B.1.1.7	BBBBBBBBBAAABABBBB	0.0781046	4	1	3	0.000609385	913,3267,5944,6954,9967,13585,14120,14676,15096,21663,21664,21665,22987,28095,28280,28281,28282,28884	18	0.0554987
302686	314843	302685	(6954,6954)	(23403,24914)	4	B.1.1.7	B.1.1.7	B.1.1.7	BABBAAABAABBBB	0.184149	9	5	4	0.000734214	913,3267,5944,5986,11497,13993,14676,15279,16176,23271,24914,28048,28095,28884	14	0.0603448
302687	302686	223718	(15279,15766)	NA	3	B.1.1.7	B.1.1.7	B.1.1.7	AABAAABBBABBABBBBBBBBBBAA	0.0069996	9	5	4	0.000734214	913,5388,5944,5986,6954,15279,15766,18877,22992,24914,25563,25710,27972,28048,28095,28111,28280,28281,28282,28881,28882,28883,28884,28975,28977	25	0.0603448
303229	303189	303228	(15324,17561)	(26712,27380)	2	B.1.1.7	B.1.1.7	B.1.1.7	BBBBAAABAAABBBBBBB	0.0110429	6	1	5	0.000651466	1515,5213,10798,15324,17561,17563,17564,19527,26702,26709,26712,27380,27381,27383,27384,27506,28378,29686	18	0.168604
307211	307210	304123	(241,3156)	(18576,23604)	9	B.1.1.7	B.1.1.7	B.1.1.7	BAAAAAABB	0.0476191	4	1	3	0.000609385	241,3156,5944,6310,17337,18018,18576,23604,28095	9	0.0554987
307637	297361	304432	(4422,5944)	NA	2	B.1.1.7	B.1.1.7	B.1.1.7	BBBAAAB	0.142857	3	0	3	0.000612745	4420,4421,4422,12049,17337,18018,28884	7	0.0737629
309865	327155	309863	(5338,7605)	NA	2	B.1.1.7	B.1.1.7	B.1.1.7	BBBAAAB	0.142857	3	0	3	0.000612745	3743,4866,5338,7605,10464,15910,29702	7	0.0737629
311020	279542	311019	(18657,24914)	(28878,29598)	4	B.1.1.7	B.1.1.7	B.1.1.7	BBBBBBBBAAABB	0.0384615	9	6	3	0.00220264	606,2469,7162,7299,10323,11291,11296,18657,27384,28877,28878,29598,29722	13	0.172414
314604	206059	314505	(25785,27972)	NA	18	B.1.1.7	B.1.1.419	B.1.1.7	BBBBBBBBBBBBBBBAAAB	0.0175439	4	1	3	0.000609385	913,3267,5986,6573,6954,13356,14676,15096,15279,16176,23271,23604,24506,24914,25785,28048,28095,28111,29764	19	0.0554987
314840	15319	314836	(6954,14408)	(23709,24506)	6	B.1.1.7	B.1	B.1.1.7	BBBBAAAAAABBBBBBBBBBBBB	0.000178311	3	0	3	0.000612745	913,3267,5986,6954,14676,15096,15279,16176,21766,23063,24506,24914,25785,28048,28095,28280,28281,28282,28881,28882,28883,28977,29764	23	0.0737629
314842	62883	223696	(6954,14408)	(27972,28048)	4	B.1.1.7	B.1	B.1.1.7	BBBAAAABBBBBBBBB	0.00714286	3	0	3	0.000612745	913,5388,6954,15279,16176,23604,27972,28048,28095,28280,28281,28282,28881,28882,28883,28977	16	0.0737629
314843	223718	346523	(9526,11497)	(23403,25563)	3	B.1.1.7	B.1.1.7	B.1.1.419	BAAAAABBBBBBBBB	0.003663	5	0	5	0.000607165	5388,11497,13993,16889,17019,18877,25563,28280,28281,28282,28881,28882,28883,28975,28977	15	0.230028
314845	319671	314841	(23063,23429)	NA	18	B.1.1.7	B.1.1.7	B.1.1.7	AAAAAABBBBBBB	0.00407925	3	0	3	0.000612745	5986,6865,14676,15279,16176,23063,23429,23539,24506,25785,26228,28048,29764	13	0.0737629
318997	318990	161123	(241,913)	(28095,28280)	2	B.1.1.7	B.1.1.7	B.1.1.419	BAAAAAAAAAAAAAAAABBBB	0.000294855	4	1	3	0.000609385	241,913,3267,5388,6954,12525,13860,15096,15279,16176,19164,23604,23709,25096,25974,28048,28095,28280,28281,28282,28977	21	0.0554987
322936	323025	322935	(22106,23063)	NA	2	B.1.1.7	B.1.1.7	B.1.1.7	BBBBAAA	0.142857	3	0	3	0.000612745	5388,13273,21638,22106,23271,23604,28095	7	0.0737629
323678	322793	323546	(21993,23709)	NA	32	B.1.1.7	B.1.1.7	B.1.1.7	BBBBBBBBBBBAAAAAA	0.000969619	4	0	4	0.000609385	695,4582,4812,6730,13273,14125,15960,16323,18234,20469,21993,24124,28028,28233,28238,28239,28240	17	0.217884
324163	321690	324162	(11296,19983)	(27632,28251)	4	B.1.1.7	B.1.1.7	B.1.1.7	BAAABBB	0.142857	3	0	3	0.000612745	11296,19983,27393,27632,28251,28252,28254	7	0.0737629
324469	324461	250383	(7406,7406)	(28095,28877)	2	B.1.1.7	B.1.1.7	B.1.1.7	BAAAAAAAABB	0.0242424	5	2	3	0.00182149	1385,8603,11296,16092,17615,23608,25437,25461,28095,28877,28878	11	0.188205
326936	326808	285444	(8572,10186)	NA	2	B.1.1.7	B.1.1.7	B.1.1.7	AAABBBBBBBABBB	0.0529471	4	1	3	0.000609385	3634,7972,8572,10186,11291,11296,12025,15096,15237,18907,20578,21770,28095,28560	14	0.0554987
327146	315783	303123	(5348,5388)	(23063,25785)	3	B.1.1.7	B.1.1.7	B.1.1.7	BBBAAABBBB	0.0666667	5	2	3	0.00182149	820,1479,5348,5944,10116,17550,25785,28884,29272,29764	10	0.188205
327310	327307	63977	(23271,27870)	NA	7	B.1.1.7	B.1.1.7	B.1	AAAAAAABBBBBBAB	0.0175602	5	1	4	0.000607165	445,913,3267,6954,14676,15279,23271,26801,27870,27944,28881,28882,28883,28977,29645	15	0.0920113
327319	224581	327318	(15279,15766)	(18877,22992)	13	B.1.1.7	B.1.1.7	B.1.1.7	BBBBBBAAAABBABBBBBBBBBBB	0.0103049	5	1	4	0.000607165	3267,5629,6954,11497,13993,14676,15766,16889,17019,18877,23271,24506,25563,25710,26876,28280,28281,28282,28881,28882,28883,28975,28977,29399	24	0.0920113
327324	327321	161198	(5365,6954)	(26735,28280)	2	B.1.1.7	B.1.1.7	B.1.1.419	BAAAAAAAAAAAAAABBB	0.00163399	6	2	4	0.000651466	3267,6954,11497,14676,15766,16176,16889,17019,18877,22992,23063,23271,24506,25563,26735,28280,28281,28282	18	0.101163
327341	147022	327342	(1059,2110)	(4456,5388)	2	B.1.1.7	B.1.526	B.1.1.7	BAAABBBBBBBBBBBBBBBBBBBBBBBBBBBBB	0.00568182	4	1	3	0.000609385	1059,2110,2782,4456,5388,5986,10319,14676,15279,16176,16500,20262,21304,21846,22320,23012,23271,23664,24506,25517,27925,27964,28111,28280,28281,28282,28472,28869,28881,28882,28883,28975,28977	33	0.0554987
327355	327352	160838	(28271,28881)	NA	15	B.1.1.7	B.1.1.7	B	AAAAAAAAAAAABBBB	0.00714286	3	0	3	0.000612745	913,3037,5388,12970,14676,15279,16176,23271,23403,24506,28095,28271,28881,28882,28883,28977	16	0.0737629
327369	327283	342920	(1059,3267)	(24506,25563)	10	B.1.1.7	B.1.1.7	B.1.1.7	BAAAAAAABBBBB	0.00407925	3	0	3	0.000612745	1059,3267,6954,10319,14676,15279,18424,24506,25563,28881,28882,28883,28977	13	0.0737629
327384	197973	327282	(6954,9092)	(23403,24506)	2	B.1.1.7	B.1.1.419	B.1.1.7	BBBBAAABAAAABABBBBBB	0.0150036	7	4	3	0.00283086	913,3267,5388,6954,9092,10228,14676,15279,16176,18093,23063,23271,24506,27441,28111,28280,28281,28282,28977,29769	20	0.175306
329745	329741	345958	(4300,6040)	(21770,23271)	2	B.1.1.7	B.1.1.7	B.1.1.7	BAAAAAAAABB	0.0242424	3	0	3	0.000612745	4300,6040,11291,13715,14599,15540,18358,20148,21770,23271,23604	11	0.0737629
329912	345355	329911	(6166,6954)	(21294,21621)	4	B.1.1.7	B.1.1.7	B.1.1.7	BBAAABBBBB	0.0666667	4	1	3	0.000609385	2706,6166,7042,7984,19390,21621,21770,27382,27383,27384	10	0.0554987
333231	334753	332869	(12415,14120)	NA	141	B.1.1.7	B.1.1.7	B.1.1.7	BBBBBAAAB	0.0833333	3	0	3	0.000612745	1901,3004,11288,11291,12415,21766,21770,28095,28271	9	0.0737629
333489	333289	224868	(823,2110)	(28095,28280)	8	B.1.1.7	B.1.1.7	B.1.1.7	BAAAAAAAAAAABBB	0.003663	3	0	3	0.000612745	823,2110,3004,4194,7042,11288,11291,11296,14120,17615,26110,28095,28280,28281,28282	15	0.0737629
333913	333857	342269	(1514,3004)	(26735,27382)	2	B.1.1.7	B.1.1.7	B.1.1.7	BAAAAAAAAAAAAAAABBBA	0.0158927	4	1	3	0.000609385	1514,3004,7042,7984,10747,10789,11288,11291,11296,17004,17518,19029,19390,19884,26110,26735,27382,27383,27384,28804	20	0.0554987
334180	15301	334179	(12084,14408)	(24914,27401)	2	B.1.1.7	B.1	B.1.1.7	BBBBBBBAABAABBBBBBB	0.0699174	5	2	3	0.00182149	3004,6337,11260,11288,11291,11296,12084,14676,15279,17766,23709,24506,27401,28280,28281,28881,28882,28883,28977	19	0.188205
334529	334516	242436	(19366,22432)	NA	2	B.1.1.7	B.1.1.7	B.1.1.7	AAAAAAAAAABBB	0.0384615	3	0	3	0.000612745	784,2110,3876,7042,11122,11291,14120,17615,18465,19366,22432,28095,29477	13	0.0737629
335399	334754	346152	(21770,28881)	NA	16	B.1.1.7	B.1.1.7	B.1.1.7	AAAABBBB	0.0714286	3	0	3	0.000612745	7042,17762,19390,21770,28881,28882,28883,28977	8	0.0737629
336554	256695	336553	(14120,17615)	NA	2	B.1.1.7	B.1.1.7	B.1.1.7	BBBBBBAAAB	0.0666667	3	0	3	0.000612745	2110,4900,11291,12162,12525,14120,17615,21137,25135,28095	10	0.0737629
338697	338591	225010	(22541,28095)	NA	5	B.1.1.7	B.1.1.7	B.1.1.7	AAABBBBB	0.0714286	3	0	3	0.000612745	9565,13297,22541,28095,28111,28280,28281,28282	8	0.0737629
339110	210145	339104	(19390,21302)	(23063,23518)	2	B.1.1.7	B.1.1.7	B.1.1.7	BBBBBBBAAABBA	0.152448	4	1	3	0.000609385	2110,2782,4456,11312,14120,16733,19390,21302,21304,21305,23518,24904,28095	13	0.0554987
339745	339744	311586	(2695,4092)	NA	3	B.1.1.7	B.1.1.7	B.1.1.7	BBAAAAAAAAAB	0.0181818	3	0	3	0.000612745	2110,2695,4092,7984,11886,12070,14120,15096,18153,18252,19390,27745	12	0.0737629
339752	339734	357892	(28111,28846)	NA	3	B.1.1.7	B.1.1.7	B.1.1.419	AAAAAAAAAAAAAAAAAAAAAAAAAAAAAAAABBBBBB	1.19536e-05	6	0	6	0.000651466	913,1218,2110,2695,3267,4092,4457,5388,5907,5986,6954,7984,12312,14120,14676,15187,15279,15324,16176,18252,19390,23063,23271,23604,24506,24914,27576,27745,27972,28048,28095,28111,28846,28881,28882,28883,28887,28977	38	0.505813
341161	340704	341158	(14213,19390)	NA	2	B.1.1.7	B.1.1.7	B.1.1.7	BBBBBBBAAAAAAB	0.002997	3	0	3	0.000612745	967,6166,7926,9502,11296,11461,14213,21530,21534,21535,21536,21766,21770,27074	14	0.0737629
342834	341441	340767	(6401,11296)	NA	34	B.1.1.7	B.1.1.7	B.1.1.7	AAABBBBBBB	0.0333333	3	0	3	0.000612745	2098,6166,6401,11296,21766,21768,21770,21993,28095,29367	10	0.0737629
342842	341127	342215	(12226,19390)	NA	13	B.1.1.7	B.1.1.7	B.1.1.7	BBBBAAAB	0.107143	4	1	3	0.000609385	1772,3096,7732,12226,21766,21770,28095,28980	8	0.0554987
345153	345141	345176	(27384,28095)	NA	4	B.1.1.7	B.1.1.7	B.1.1.7	AAAABBBB	0.0714286	3	0	3	0.000612745	14622,27382,27383,27384,28095,28280,28281,28282	8	0.0737629
345440	345421	338471	(2110,7984)	(28085,28281)	2	B.1.1.7	B.1.1.7	B.1.1.7	BBAAAAAAAAAAABB	0.003663	4	0	4	0.000609385	337,398,7984,13665,16943,21770,22591,23248,25797,27382,27383,27384,28085,28281,28282	15	0.217884
345459	278114	342948	(23012,27382)	(28095,28904)	282	B.1.1.7	B.1.1.7	B.1.1.7	BBBBBBABBAAABBBB	0.0994506	5	2	3	0.00182149	2110,10582,14120,14220,15096,19390,21993,22022,23012,27382,27383,27384,28904,29543,29685,29693	16	0.188205
345869	305060	345867	(23277,24914)	NA	2	B.1.1.7	B.1.1.7	B.1.1.7	BBBBBBBBBBBAAAABB	0.00588235	4	1	3	0.000609385	1846,2110,4456,5944,11296,14120,15096,17337,18018,19879,23277,28881,28882,28883,28977,29700,29706	17	0.0554987
345953	345952	278701	(2110,3037)	NA	8	B.1.1.7	B.1.1.7	B.1.1.7	BBBAAAAAAAA	0.0242424	3	0	3	0.000612745	913,1059,2110,3267,6954,7299,11291,11296,11750,14120,15096	11	0.0737629
345995	160826	345994	(28095,28280)	NA	2	B.1.1.7	B	B.1.1.7	AAABBBBBBB	0.0333333	3	0	3	0.000612745	15279,16176,23604,28280,28281,28282,28881,28882,28883,28884	10	0.0737629
345996	346000	345993	(24914,28095)	NA	3	B.1.1.7	B.1.1.7	B.1.1.7	AAABBBBB	0.0714286	4	1	3	0.000609385	14408,23271,24914,28095,28881,28882,28883,28884	8	0.0554987
346006	224664	62812	(25437,28280)	NA	2	B.1.1.7	B.1.1.7	B.1	AAAAAAABBBBB	0.010101	3	0	3	0.000612745	2110,5986,8603,14120,17615,23709,25437,28280,28281,28282,28975,28977	12	0.0737629
346018	327345	346017	(12970,23604)	NA	3	B.1.1.7	B.1.1.7	B.1.1.7	AAABABBBBBB	0.124242	5	2	3	0.00182149	3499,6374,12970,23604,23996,24914,28111,28881,28882,28883,28977	11	0.188205
346065	346053	63413	(11332,14408)	(28282,28881)	2	B.1.1.7	B.1.1.7	B.1	BBABBAAAAAAAAAAABBBB	0.00121458	8	2	6	0.00073046	210,913,3267,11201,11332,23063,23271,23604,23709,24506,27972,28048,28111,28280,28281,28282,28881,28916,29402,29742	20	0.172406
346068	206239	346067	(3267,6954)	(24914,27972)	6	B.1.1.7	B.1.1.419	B.1.1.7	BAAABBBBBBB	0.0545455	4	1	3	0.000609385	3267,6954,16176,24506,27972,28048,28881,28882,28883,28932,28977	11	0.0554987
346082	15319	346081	(1059,5388)	(23403,23604)	9	B.1.1.7	B.1	B.1.1.7	BAAABBBBBBB	0.0545455	3	0	3	0.000612745	1059,6954,14676,15279,23604,24506,24914,28095,28280,28281,28282	11	0.0737629
346083	146650	346082	(6954,9867)	(23709,24914)	5	B.1.1.7	B.1.371	B.1.1.7	BBBAAABBBBBBBBBBBB	0.0196078	4	1	3	0.000609385	5388,5986,6954,9867,16500,20262,24914,25517,25563,27925,27972,28048,28095,28111,28280,28281,28282,28975	18	0.0554987
346088	146635	346087	(23271,23604)	(25563,27925)	3	B.1.1.7	B.1.371	B.1.1.7	BBBBBBAAAAABBBBBBBBBBBA	0.00371482	6	1	5	0.000651466	5388,5986,14676,15279,23063,23271,23604,23709,24914,25517,25563,27925,27972,28044,28048,28095,28111,28280,28281,28282,28869,28887,28975	23	0.168604
346098	144309	346095	(15279,16500)	(23012,23664)	11	B.1.1.7	B.1.371	B.1.1.7	BBBAAABBBBBBBBBBBBBBA	0.0569758	4	1	3	0.000609385	6954,14676,15279,16500,20262,23012,23664,23709,24506,24914,25517,25563,27925,27972,28048,28095,28111,28280,28281,28282,28869	21	0.0554987
346102	223858	147766	(20592,22992)	NA	2	B.1.1.7	B.1.1.7	B.1.526	BBBBBBBBBBAAAAAAABAAAAA	0.000179723	6	3	3	0.00130293	2110,3267,5388,5986,9867,14120,16176,16500,20262,20592,23664,23709,23731,24506,27925,27972,28048,28095,28111,28280,28281,28282,28531	23	0.091966
346109	103558	346107	(15957,21691)	NA	2	B.1.1.7	B.1.2	B.1.1.7	AABAAAAABBBABBBBBBBB	0.00960546	6	2	4	0.000651466	3880,4965,8101,9928,14676,15279,15951,15957,21691,23709,24506,27794,27964,27972,28048,28111,28280,28281,28282,28472	20	0.101163
346114	147022	346113	(4113,4456)	(16500,20262)	2	B.1.1.7	B.1.526	B.1.1.7	BBBAAABBBBBBBBBBBBBBBBBBB	0.01	6	3	3	0.00130293	913,1059,2110,4456,14676,15279,20262,21846,22320,23012,23664,23709,24506,24914,25517,25563,27925,27972,28048,28111,28280,28281,28282,28869,28975	25	0.091966
346119	87545	346115	(5388,10323)	(23063,23271)	2	B.1.1.7	B.1	B.1.1.7	BBBBBABAAABBBBBBBB	0.0781046	8	5	3	0.0036523	913,1059,3267,5230,5388,10323,16176,22813,23012,23063,23271,23604,25563,28881,28882,28883,28887,28977	18	0.19893
346124	206172	224608	(23403,24914)	NA	3	B.1.1.7	B.1.1.419	B.1.1.7	AAAAABBBBBBB	0.00757576	4	0	4	0.000609385	913,14676,15279,16176,23271,24914,27972,28048,28095,28881,28882,28883	12	0.217884
346165	253267	257486	(6954,8603)	(25437,28111)	4	B.1.1.7	B.1.1.7	B.1.1.7	BBAAAAAABBBB	0.00757576	3	0	3	0.000612745	241,6954,8603,12162,15720,21137,25135,25437,28111,28881,28882,28883	12	0.0737629
346206	224770	346204	(14676,16176)	(27972,28095)	4	B.1.1.7	B.1.1.7	B.1.1.7	BBBAAABBBBBBBB	0.032967	3	0	3	0.000612745	3267,5986,14676,23271,23604,24914,28095,28111,28280,28281,28282,28881,28882,28883	14	0.0737629
346218	15360	342920	(24914,25563)	NA	11	B.1.1.7	B.1	B.1.1.7	AAAAAAABBBBBB	0.00466201	5	2	3	0.00182149	5388,5986,10319,14676,18424,23604,23709,25563,28111,28881,28882,28883,28977	13	0.188205
346221	223718	314844	(5629,9526)	(25710,26735)	8	B.1.1.7	B.1.1.7	B.1.1.7	BAAAAABBBB	0.0238095	5	1	4	0.000607165	5388,9526,11497,15766,25563,25710,28881,28882,28883,28975	10	0.0920113
346465	241497	346461	(5388,5986)	(19854,23063)	4	B.1.1.419	B.1.1.7	B.1.1.419	BBAAABBBB	0.0833333	3	0	3	0.000612745	3267,3539,5986,17276,19854,23063,24506,28048,28977	9	0.0737629
346472	224898	346471	(3267,5388)	(22320,24506)	2	B.1.1.419	B.1.1.7	B.1.1.419	BAAABBBBBBB	0.0545455	3	0	3	0.000612745	3267,5388,6954,22320,24506,24914,25563,27925,28280,28281,28282	11	0.0737629
346493	101818	346487	(3037,10319)	(25907,27964)	2	B.1.1.419	B.1.595	B.1.1.419	BBAAAAABBBBBBBBBBBBBB	0.000835422	3	0	3	0.000612745	913,1059,10319,18424,23063,25563,25907,27964,27972,28048,28095,28111,28280,28281,28282,28472,28869,28881,28882,28883,28977	21	0.0737629
346496	72226	206091	(24381,27972)	NA	2	B.1.1.419	B.1.234	B.1.1.419	AAAAAAAAABAAABBBBBBBBBBBBB	3.11668e-05	9	1	8	0.000734214	201,913,2258,6441,8140,9204,15279,18981,20268,21986,23271,23593,24381,27972,28111,28280,28281,28282,28854,28881,28882,28883,28977,29445,29729,29734	26	0.301724
346498	144303	346497	(23664,25517)	NA	4	B.1.1.419	B.1.371	B.1.1.419	AAABBBBBBBBBBBBBB	0.00588235	3	0	3	0.000612745	16500,23063,23664,25517,25563,27972,28048,28111,28280,28281,28282,28869,28881,28882,28883,28975,28977	17	0.0737629
346499	147828	346498	(6101,9867)	(22320,22992)	3	B.1.1.419	B.1.526	B.1.1.419	BAAABBBBBBBBBBBBBBBB	0.0157895	3	0	3	0.000612745	6101,9867,20262,22320,22992,25517,25563,25968,27739,27972,28048,28111,28280,28281,28282,28879,28881,28882,28883,28977	20	0.0737629
346500	153814	346499	(25563,27925)	NA	2	B.1.1.419	B.1.526	B.1.1.419	AAABBBBBBBBBBBB	0.00879121	3	0	3	0.000612745	23012,25517,25563,27925,27972,28048,28111,28280,28281,28282,28881,28882,28883,28975,28977	15	0.0737629
346501	154109	206067	(23063,23664)	NA	6	B.1.1.419	B.1.351	B.1.1.419	AAAAAABBBBBBBBBBBBBBB	0.000128999	6	1	5	0.000651466	174,1059,5230,10323,21801,22813,23664,25563,25904,26456,27972,28048,28111,28280,28281,28282,28881,28882,28883,28887,28977	21	0.168604
346502	157926	346501	(22206,23012)	NA	5	B.1.1.419	B.1.351	B.1.1.419	ABAAABBBBBBBBBBBBBBBBBBB	0.00875212	4	1	3	0.000609385	10870,11296,19803,21110,22206,23012,23664,25546,25563,25904,26456,27059,27972,28048,28111,28254,28280,28281,28282,28881,28882,28883,28887,28977	24	0.0554987
346504	346502	256638	(22813,27972)	NA	2	B.1.1.419	B.1.1.419	B.1.1.7	AAAAAAAAAAAAAAAABBB	0.0175439	3	0	3	0.000612745	174,913,1059,5230,5388,5986,6954,10323,10870,16176,17999,19803,21110,21801,22206,22813,27972,28048,28111	19	0.0737629
346510	206064	359185	(14408,23063)	NA	4	B.1.1.419	B.1.1.419	B.1.1	BBBABAAAAB	0.18254	4	1	3	0.000609385	241,3037,14408,23063,23403,28111,28280,28281,28282,28977	10	0.0554987
346545	64135	327367	(23403,24506)	NA	21	B.1.1.419	B.1	B.1.1.7	AAAABBBBBBBBBB	0.00499501	3	0	3	0.000612745	5388,14676,23063,23271,24506,27972,28048,28111,28280,28281,28282,28881,28882,28883	14	0.0737629
346560	206195	346545	(23012,23271)	NA	2	B.1.1.419	B.1.1.419	B.1.1.419	AAABBBBBBBBB	0.0181818	6	3	3	0.00130293	2110,14120,15279,23271,23604,24506,24914,28111,28280,28281,28282,28977	12	0.091966
346566	205485	314843	(21255,22227)	NA	4	B.1.1.419	B.1.1.39	B.1.1.7	AAAABBBBBB	0.0238095	3	0	3	0.000612745	445,5388,6286,21255,22227,26801,28280,28281,28282,28977	10	0.0737629
346659	64151	199026	(7767,8047)	(24910,25606)	2	B.1.1.419	B.1.258	B.1.1.396	BAAAAAAAAABABBBBBB	0.00313086	5	1	4	0.000607165	7767,8047,10747,12988,15598,15666,17104,20268,21727,22020,22879,24910,25606,26972,27800,28881,28882,28883	18	0.0920113
346789	346788	194923	(14349,14408)	NA	4	B.1.1.419	B.1.1.419	B.1.1.26	BBBAAAAAA	0.0476191	6	3	3	0.00130293	6445,13712,14193,16813,20683,21910,22992,28068,28851	9	0.091966
347686	114841	347685	(19839,21302)	(23635,25546)	19	B.1.1.419	B.1.2	B.1.1.419	BBBBBBBBAAABABBBBBBBBBB	0.0473179	7	4	3	0.00283086	1059,8083,10319,10751,14805,18424,19017,19839,21302,21304,21305,22468,23635,25546,25563,25907,27964,28472,28869,28881,28882,28883,29402	23	0.175306
351303	351302	16824	(21306,28881)	NA	46	B.1.1.519	B.1.1.519	B.1	ABAAAAAAAABBB	0.152448	4	1	3	0.000609385	203,222,3140,6070,10029,10954,12789,18379,19839,21306,28881,28882,28883	13	0.0554987
351323	354090	351322	(12789,14408)	(27847,28881)	2	B.1.1.519	B.1.1.519	B.1.1.519	BBBABBAAABBB	0.179798	6	3	3	0.00130293	201,203,222,1738,11117,12789,19974,25505,27847,28881,28882,28883	12	0.091966
352542	349614	354981	(23604,27994)	NA	3	B.1.1.519	B.1.1.519	B.1.1.517	AAAAAAAAAABBB	0.0384615	5	2	3	0.00182149	203,222,3140,10029,10954,11117,12789,21306,22995,23604,27994,28083,29197	13	0.188205
352947	352789	351323	(1738,11117)	NA	2	B.1.1.519	B.1.1.519	B.1.1.519	BBBAAAAAAAA	0.0242424	3	0	3	0.000612745	201,203,222,11117,12789,17079,18255,25553,28881,28882,28883	11	0.0737629
353713	353712	187174	(222,936)	NA	2	B.1.1.519	B.1.1.519	B.1.1.269	BBBAAAAAAAAAAAAAAAAAAAAAA	0.00173913	3	0	3	0.000612745	201,203,222,936,1738,3140,5055,10029,10954,11117,11851,12789,14786,16968,19839,19974,20269,21306,22995,23604,23756,24812,25311,26895,26907	25	0.0737629
354019	354018	161199	(222,3140)	NA	2	B.1.1.519	B.1.1.519	B.1.1.419	BBBAABAAAAAA	0.0909091	4	1	3	0.000609385	201,203,222,3140,10029,10954,12789,19839,19974,21306,22995,23063	12	0.0554987
354074	352705	351323	(12789,19974)	NA	7	B.1.1.519	B.1.1.519	B.1.1.519	AAAAABBBB	0.0476191	3	0	3	0.000612745	201,203,222,11117,12789,19974,28881,28882,28883	9	0.0737629
354076	16828	354075	(12789,19839)	NA	2	B.1.1.519	B.1	B.1.1.519	BBBBBBBBAAA	0.0545455	3	0	3	0.000612745	201,203,222,1738,3140,10954,11117,12789,19974,21306,22995	11	0.0737629
354077	353609	112314	(23756,25548)	NA	2	B.1.1.519	B.1.1.519	B.1.2	AAAAAAAAAAAAAAAAAAAAAAAAABBBBBBBBBBBB	1.40352e-08	9	0	9	0.000734214	201,203,222,936,1059,1738,3140,8083,9085,10029,10319,10954,11117,11956,12789,14805,14883,18424,19839,19974,21304,21306,22995,23604,23756,25548,25563,25907,27964,28472,28869,28881,28882,28883,29197,29227,29402	37	0.301724
354458	223685	354457	(19839,22995)	NA	2	B.1.1.519	B.1.1.7	B.1.1.519	BBBBBBBBBBBBBAAA	0.025	3	0	3	0.000612745	203,222,913,3267,5388,5986,6954,10029,12789,14676,15279,16176,19839,27972,28048,28111	16	0.0737629
355372	355395	190092	(7452,7863)	NA	2	B.1.1.317	B.1.1.317	B.1.1.419	BBBAABAAAAB	0.11039	4	1	3	0.000609385	872,2031,7452,7863,16616,19839,21974,22992,23126,23586,24095	11	0.0554987
355674	355643	19463	(5794,7452)	NA	2	B.1.1.317	B.1.1.317	B.1.1.521	BBBAAAAAAAAAAAA	0.00879121	8	5	3	0.0036523	872,2031,4927,7452,7863,9693,18744,21974,22992,23126,23422,23586,24095,26063,26065	15	0.19893
355845	171142	355373	(7863,14408)	(28882,28905)	58	B.1.1.317	B.1.1.419	B.1.1.317	BBBAAAABBB	0.0333333	3	0	3	0.000612745	872,2031,7863,19839,23126,23403,23586,28905,29254,29315	10	0.0737629
356497	355632	161148	(5907,7452)	NA	2	B.1.1.419	B.1.1.317	B.1.1.419	AAAABBBBBBAB	0.0707071	4	1	3	0.000609385	872,884,2031,5907,7452,7863,21974,22992,23063,23586,24095,28905	12	0.0554987
357644	154989	194120	(22992,25563)	NA	4	B.1.1.419	B.1.351	B.1.1.70	AAAAAAAAAAAAAABBBBBBBBBBB	3.36519e-06	6	1	5	0.000651466	4543,5629,9526,10265,11497,13993,15720,15766,15972,16889,17019,18877,19718,22992,25563,25710,26700,26735,26876,28759,28881,28882,28883,29348,29399	25	0.168604
358058	358095	357920	(27870,28273)	NA	2	B.1.1.419	B.1.1.419	B.1.1.419	AABAAAAABBBBB	0.0495338	4	1	3	0.000609385	3787,9409,11296,13176,22912,24198,25906,27870,28273,28274,28276,28280,28281	13	0.0554987
358335	358331	354803	(23403,23756)	NA	2	B.1.1.419	B.1.1.419	B.1.1.222	AAAAAAAABBB	0.0545455	6	3	3	0.00130293	4300,8201,13554,14821,17274,19017,19839,19947,23756,25726,28899	11	0.091966
359096	13116	167844	(1887,3037)	(8152,12121)	2	B.1.1.419	B.1.438.1	B.1.1.419	BBBBAAABBBBBBBBBBBBB	0.0157895	8	5	3	0.0036523	710,1154,1457,1514,5008,6720,8152,12121,17061,18877,23587,25563,25677,28272,28881,28882,28883,28975,29474,29637	20	0.19893
359166	18474	161074	(11020,14408)	(23411,23575)	2	B.1.1.161	B.1	B.1.1.340	BBABAAAAABBBB	0.0495338	4	1	3	0.000609385	9887,11020,14408,23260,23403,23406,23407,23409,23411,23575,28881,28882,28883	13	0.0554987
