# Supplementary material for: Pandemic-scale phylogenomics reveals the SARS-CoV-2 recombination landscape
Source: Nature. 2022 Aug 11;609(7929):994–7. doi: 10.1038/s41586-022-05189-9 (PMC9519458; doi:10.1038/s41586-022-05189-9)
Supplement: Supplementary file 7 — This file contains acknowledgements recognizing originating and submitting laboratories for data from the COVID-19 Genomics UK (COG-UK) Consortium. [file 41586_2022_5189_MOESM7_ESM.txt]

sample	collecting institution
England/8C4PAHT-26D5/2021	Liverpool Clinical Laboratories
England/ALDP-1036068/2021	Wellcome Sanger Institute
England/ALDP-1036077/2021	Wellcome Sanger Institute
England/ALDP-1036086/2021	Wellcome Sanger Institute
England/ALDP-1036095/2021	Wellcome Sanger Institute
England/ALDP-10360A4/2021	Wellcome Sanger Institute
England/ALDP-10360B3/2021	Wellcome Sanger Institute
England/ALDP-10360C2/2021	Wellcome Sanger Institute
England/ALDP-10360D1/2021	Wellcome Sanger Institute
England/ALDP-10360E0/2021	Wellcome Sanger Institute
England/ALDP-10360FF/2021	Wellcome Sanger Institute
England/ALDP-103610B/2021	Wellcome Sanger Institute
England/ALDP-103611A/2021	Wellcome Sanger Institute
England/ALDP-1036129/2021	Wellcome Sanger Institute
England/ALDP-1036138/2021	Wellcome Sanger Institute
England/ALDP-1036147/2021	Wellcome Sanger Institute
England/ALDP-1036156/2021	Wellcome Sanger Institute
England/ALDP-1036165/2021	Wellcome Sanger Institute
England/ALDP-1036174/2021	Wellcome Sanger Institute
England/ALDP-1036183/2021	Wellcome Sanger Institute
England/ALDP-1036192/2021	Wellcome Sanger Institute
England/ALDP-10361A1/2021	Wellcome Sanger Institute
England/ALDP-10361B0/2021	Wellcome Sanger Institute
England/ALDP-10361CF/2021	Wellcome Sanger Institute
England/ALDP-10361DE/2021	Wellcome Sanger Institute
England/ALDP-10361FC/2021	Wellcome Sanger Institute
England/ALDP-1036208/2021	Wellcome Sanger Institute
England/ALDP-1036217/2021	Wellcome Sanger Institute
England/ALDP-1036226/2021	Wellcome Sanger Institute
England/ALDP-1036235/2021	Wellcome Sanger Institute
England/ALDP-1036244/2021	Wellcome Sanger Institute
England/ALDP-1036280/2021	Wellcome Sanger Institute
England/ALDP-103629F/2021	Wellcome Sanger Institute
England/ALDP-10362AE/2021	Wellcome Sanger Institute
England/ALDP-1036314/2021	Wellcome Sanger Institute
England/ALDP-103636F/2021	Wellcome Sanger Institute
England/ALDP-103638D/2021	Wellcome Sanger Institute
England/ALDP-10363C9/2021	Wellcome Sanger Institute
England/ALDP-10363D8/2021	Wellcome Sanger Institute
England/ALDP-10363E7/2021	Wellcome Sanger Institute
England/ALDP-1036402/2021	Wellcome Sanger Institute
England/ALDP-1036411/2021	Wellcome Sanger Institute
England/ALDP-1036420/2021	Wellcome Sanger Institute
England/ALDP-103643F/2021	Wellcome Sanger Institute
England/ALDP-103644E/2021	Wellcome Sanger Institute
England/ALDP-103645D/2021	Wellcome Sanger Institute
England/ALDP-103646C/2021	Wellcome Sanger Institute
England/ALDP-103647B/2021	Wellcome Sanger Institute
England/ALDP-103648A/2021	Wellcome Sanger Institute
England/ALDP-1036499/2021	Wellcome Sanger Institute
England/ALDP-10364A8/2021	Wellcome Sanger Institute
England/ALDP-10364B7/2021	Wellcome Sanger Institute
England/ALDP-10364C6/2021	Wellcome Sanger Institute
England/ALDP-10364D5/2021	Wellcome Sanger Institute
England/ALDP-10364E4/2021	Wellcome Sanger Institute
England/ALDP-103651E/2021	Wellcome Sanger Institute
England/ALDP-103652D/2021	Wellcome Sanger Institute
England/ALDP-103653C/2021	Wellcome Sanger Institute
England/ALDP-103654B/2021	Wellcome Sanger Institute
England/ALDP-1036569/2021	Wellcome Sanger Institute
England/ALDP-1036578/2021	Wellcome Sanger Institute
England/ALDP-1036596/2021	Wellcome Sanger Institute
England/ALDP-10365B4/2021	Wellcome Sanger Institute
England/ALDP-10365D2/2021	Wellcome Sanger Institute
England/ALDP-10365E1/2021	Wellcome Sanger Institute
England/ALDP-10365F0/2021	Wellcome Sanger Institute
England/ALDP-1036A97/2021	Public Health England (Colindale)
England/ALDP-1036AA6/2021	Wellcome Sanger Institute
England/ALDP-1036AE2/2021	Wellcome Sanger Institute
England/ALDP-1036AF1/2021	Wellcome Sanger Institute
England/ALDP-11990BD/2021	Lighthouse Lab in Alderley Park
England/ALDP-1199554/2021	Lighthouse Lab in Alderley Park
England/ALDP-1225B4B/2021	Wellcome Sanger Institute
England/ALDP-1225B5A/2021	Wellcome Sanger Institute
England/ALDP-1225B87/2021	Wellcome Sanger Institute
England/ALDP-1225B96/2021	Wellcome Sanger Institute
England/ALDP-1225BA5/2021	Wellcome Sanger Institute
England/ALDP-1225BB4/2021	Wellcome Sanger Institute
England/ALDP-1225BC3/2021	Wellcome Sanger Institute
England/ALDP-1225BD2/2021	Wellcome Sanger Institute
England/ALDP-1225BF0/2021	Wellcome Sanger Institute
England/ALDP-1225C0C/2021	Wellcome Sanger Institute
England/ALDP-1225C2A/2021	Wellcome Sanger Institute
England/ALDP-1225C39/2021	Wellcome Sanger Institute
England/ALDP-1225C57/2021	Wellcome Sanger Institute
England/ALDP-1225C75/2021	Wellcome Sanger Institute
England/ALDP-1225CA2/2021	Wellcome Sanger Institute
England/ALDP-1225CB1/2021	Wellcome Sanger Institute
England/ALDP-1225CC0/2021	Wellcome Sanger Institute
England/ALDP-1225CDF/2021	Wellcome Sanger Institute
England/ALDP-1225CEE/2021	Wellcome Sanger Institute
England/ALDP-1225D09/2021	Wellcome Sanger Institute
England/ALDP-1225D18/2021	Wellcome Sanger Institute
England/ALDP-1225D27/2021	Wellcome Sanger Institute
England/ALDP-1225D36/2021	Wellcome Sanger Institute
England/ALDP-1225D63/2021	Wellcome Sanger Institute
England/ALDP-1225D81/2021	Wellcome Sanger Institute
England/ALDP-1225D90/2021	Wellcome Sanger Institute
England/ALDP-1225DAF/2021	Wellcome Sanger Institute
England/ALDP-1225DCD/2021	Wellcome Sanger Institute
England/ALDP-1225DDC/2021	Wellcome Sanger Institute
England/ALDP-1225DEB/2021	Wellcome Sanger Institute
England/ALDP-1225DFA/2021	Wellcome Sanger Institute
England/ALDP-1225E06/2021	Wellcome Sanger Institute
England/ALDP-1225E15/2021	Wellcome Sanger Institute
England/ALDP-1225E24/2021	Wellcome Sanger Institute
England/ALDP-1225E33/2021	Wellcome Sanger Institute
England/ALDP-1225E42/2021	Wellcome Sanger Institute
England/ALDP-1225E51/2021	Wellcome Sanger Institute
England/ALDP-1225E60/2021	Wellcome Sanger Institute
England/ALDP-1225E7F/2021	Wellcome Sanger Institute
England/ALDP-1225E8E/2021	Wellcome Sanger Institute
England/ALDP-1225E9D/2021	Wellcome Sanger Institute
England/ALDP-1225EAC/2021	Wellcome Sanger Institute
England/ALDP-1225ECA/2021	Wellcome Sanger Institute
England/ALDP-1225ED9/2021	Wellcome Sanger Institute
England/ALDP-1225EF7/2021	Wellcome Sanger Institute
England/ALDP-1225F03/2021	Wellcome Sanger Institute
England/ALDP-1225F12/2021	Wellcome Sanger Institute
England/ALDP-1225F21/2021	Wellcome Sanger Institute
England/ALDP-1225F30/2021	Wellcome Sanger Institute
England/ALDP-1225F5E/2021	Wellcome Sanger Institute
England/ALDP-1225F6D/2021	Wellcome Sanger Institute
England/ALDP-1225F7C/2021	Wellcome Sanger Institute
England/ALDP-1225FA9/2021	Wellcome Sanger Institute
England/ALDP-1225FD6/2021	Wellcome Sanger Institute
England/ALDP-1225FF4/2021	Wellcome Sanger Institute
England/ALDP-122601E/2021	Wellcome Sanger Institute
England/ALDP-122603C/2021	Wellcome Sanger Institute
England/ALDP-122605A/2021	Wellcome Sanger Institute
England/ALDP-1226078/2021	Wellcome Sanger Institute
England/ALDP-1226087/2021	Wellcome Sanger Institute
England/ALDP-1226096/2021	Wellcome Sanger Institute
England/ALDP-12260A5/2021	Wellcome Sanger Institute
England/ALDP-12260B4/2021	Wellcome Sanger Institute
England/ALDP-12260C3/2021	Wellcome Sanger Institute
England/ALDP-12260D2/2021	Wellcome Sanger Institute
England/ALDP-12260E1/2021	Wellcome Sanger Institute
England/ALDP-12260F0/2021	Wellcome Sanger Institute
England/ALDP-122610C/2021	Wellcome Sanger Institute
England/ALDP-122611B/2021	Wellcome Sanger Institute
England/ALDP-125BD0A/2021	Lighthouse Lab in Alderley Park
England/ALDP-125D7CE/2021	Lighthouse Lab in Alderley Park
England/ALDP-125D7FB/2021	Lighthouse Lab in Alderley Park
England/ALDP-125D816/2021	Lighthouse Lab in Alderley Park
England/ALDP-125D852/2021	Lighthouse Lab in Alderley Park
England/ALDP-125D861/2021	Lighthouse Lab in Alderley Park
England/ALDP-125DA10/2021	Lighthouse Lab in Alderley Park
England/ALDP-125DA2F/2021	Lighthouse Lab in Alderley Park
England/ALDP-125DA6B/2021	Lighthouse Lab in Alderley Park
England/ALDP-125DA98/2021	Lighthouse Lab in Alderley Park
England/ALDP-12787BE/2021	Lighthouse Lab in Alderley Park
England/ALDP-12787EB/2021	Lighthouse Lab in Alderley Park
England/ALDP-1278806/2021	Lighthouse Lab in Alderley Park
England/ALDP-1278815/2021	Lighthouse Lab in Alderley Park
England/ALDP-1278E31/2021	Lighthouse Lab in Alderley Park
England/ALDP-1278E5F/2021	Lighthouse Lab in Alderley Park
England/ALDP-1278E6E/2021	Lighthouse Lab in Alderley Park
England/ALDP-1289125/2021	Lighthouse Lab in Alderley Park
England/ALDP-12895CF/2021	Lighthouse Lab in Alderley Park
England/ALDP-1289608/2021	Lighthouse Lab in Alderley Park
England/ALDP-12898E4/2021	Lighthouse Lab in Alderley Park
England/ALDP-1289A0C/2021	Lighthouse Lab in Alderley Park
England/ALDP-1289A2A/2021	Lighthouse Lab in Alderley Park
England/ALDP-1289A39/2021	Lighthouse Lab in Alderley Park
England/ALDP-1289A48/2021	Lighthouse Lab in Alderley Park
England/ALDP-1289A66/2021	Lighthouse Lab in Alderley Park
England/ALDP-128EC6B/2021	Lighthouse Lab in Alderley Park
England/ALDP-128ECB6/2021	Lighthouse Lab in Alderley Park
England/ALDP-128ECD4/2021	Lighthouse Lab in Alderley Park
England/ALDP-128ECE3/2021	Lighthouse Lab in Alderley Park
England/ALDP-128ED68/2021	Lighthouse Lab in Alderley Park
England/ALDP-128ED77/2021	Lighthouse Lab in Alderley Park
England/ALDP-128EE29/2021	Lighthouse Lab in Alderley Park
England/ALDP-128EE65/2021	Lighthouse Lab in Alderley Park
England/ALDP-128EE74/2021	Lighthouse Lab in Alderley Park
England/ALDP-128EE83/2021	Lighthouse Lab in Alderley Park
England/ALDP-128EE92/2021	Lighthouse Lab in Alderley Park
England/ALDP-128EEB0/2021	Lighthouse Lab in Alderley Park
England/ALDP-128EEDE/2021	Lighthouse Lab in Alderley Park
England/ALDP-128EF35/2021	Lighthouse Lab in Alderley Park
England/ALDP-128F101/2021	Lighthouse Lab in Alderley Park
England/ALDP-128F189/2021	Lighthouse Lab in Alderley Park
England/ALDP-128F1B6/2021	Lighthouse Lab in Alderley Park
England/ALDP-128F1D4/2021	Lighthouse Lab in Alderley Park
England/ALDP-128F277/2021	Lighthouse Lab in Alderley Park
England/ALDP-1294AFF/2021	Lighthouse Lab in Alderley Park
England/ALDP-1294B92/2021	Lighthouse Lab in Alderley Park
England/ALDP-1294C9F/2021	Respiratory Virus Unit, Microbiology Services Colindale, Public Health England
England/ALDP-1294CAE/2021	Respiratory Virus Unit, Microbiology Services Colindale, Public Health England
England/ALDP-1294CBD/2021	Respiratory Virus Unit, Microbiology Services Colindale, Public Health England
England/ALDP-1294CCC/2021	Respiratory Virus Unit, Microbiology Services Colindale, Public Health England
England/ALDP-1294CEA/2021	Respiratory Virus Unit, Microbiology Services Colindale, Public Health England
England/ALDP-1294CF9/2021	Respiratory Virus Unit, Microbiology Services Colindale, Public Health England
England/ALDP-1294D14/2021	Respiratory Virus Unit, Microbiology Services Colindale, Public Health England
England/ALDP-1294D23/2021	Respiratory Virus Unit, Microbiology Services Colindale, Public Health England
England/ALDP-1294D32/2021	Respiratory Virus Unit, Microbiology Services Colindale, Public Health England
England/ALDP-1294D41/2021	Respiratory Virus Unit, Microbiology Services Colindale, Public Health England
England/ALDP-1294D50/2021	Respiratory Virus Unit, Microbiology Services Colindale, Public Health England
England/ALDP-1294D6F/2021	Respiratory Virus Unit, Microbiology Services Colindale, Public Health England
England/ALDP-1294D7E/2021	Respiratory Virus Unit, Microbiology Services Colindale, Public Health England
England/ALDP-1294D8D/2021	Respiratory Virus Unit, Microbiology Services Colindale, Public Health England
England/ALDP-1294DAB/2021	Respiratory Virus Unit, Microbiology Services Colindale, Public Health England
England/ALDP-1294DBA/2021	Respiratory Virus Unit, Microbiology Services Colindale, Public Health England
England/ALDP-1294DC9/2021	Respiratory Virus Unit, Microbiology Services Colindale, Public Health England
England/ALDP-1294DD8/2021	Respiratory Virus Unit, Microbiology Services Colindale, Public Health England
England/ALDP-1294DE7/2021	Respiratory Virus Unit, Microbiology Services Colindale, Public Health England
England/ALDP-1294DF6/2021	Respiratory Virus Unit, Microbiology Services Colindale, Public Health England
England/ALDP-1294E02/2021	Respiratory Virus Unit, Microbiology Services Colindale, Public Health England
England/ALDP-1294E11/2021	Respiratory Virus Unit, Microbiology Services Colindale, Public Health England
England/ALDP-1294E20/2021	Respiratory Virus Unit, Microbiology Services Colindale, Public Health England
England/ALDP-1294E3F/2021	Wellcome Sanger Institute
England/ALDP-1294E6C/2021	Respiratory Virus Unit, Microbiology Services Colindale, Public Health England
England/ALDP-1294E7B/2021	Respiratory Virus Unit, Microbiology Services Colindale, Public Health England
England/ALDP-1294E8A/2021	Respiratory Virus Unit, Microbiology Services Colindale, Public Health England
England/ALDP-1294E99/2021	Respiratory Virus Unit, Microbiology Services Colindale, Public Health England
England/ALDP-1294EA8/2021	Respiratory Virus Unit, Microbiology Services Colindale, Public Health England
England/ALDP-1294EB7/2021	Respiratory Virus Unit, Microbiology Services Colindale, Public Health England
England/ALDP-1294EC6/2021	Respiratory Virus Unit, Microbiology Services Colindale, Public Health England
England/ALDP-1294ED5/2021	Respiratory Virus Unit, Microbiology Services Colindale, Public Health England
England/ALDP-1294F0F/2021	Respiratory Virus Unit, Microbiology Services Colindale, Public Health England
England/ALDP-1294F1E/2021	Respiratory Virus Unit, Microbiology Services Colindale, Public Health England
England/ALDP-1294F2D/2021	Respiratory Virus Unit, Microbiology Services Colindale, Public Health England
England/ALDP-1294F3C/2021	Respiratory Virus Unit, Microbiology Services Colindale, Public Health England
England/ALDP-1294F4B/2021	Respiratory Virus Unit, Microbiology Services Colindale, Public Health England
England/ALDP-1294F5A/2021	Wellcome Sanger Institute
England/ALDP-1294F69/2021	Respiratory Virus Unit, Microbiology Services Colindale, Public Health England
England/ALDP-1294F78/2021	Respiratory Virus Unit, Microbiology Services Colindale, Public Health England
England/ALDP-1294F87/2021	Respiratory Virus Unit, Microbiology Services Colindale, Public Health England
England/ALDP-1294F96/2021	Respiratory Virus Unit, Microbiology Services Colindale, Public Health England
England/ALDP-1294FB4/2021	Respiratory Virus Unit, Microbiology Services Colindale, Public Health England
England/ALDP-1294FC3/2021	Wellcome Sanger Institute
England/ALDP-1294FD2/2021	Respiratory Virus Unit, Microbiology Services Colindale, Public Health England
England/ALDP-1294FE1/2021	Respiratory Virus Unit, Microbiology Services Colindale, Public Health England
England/ALDP-1294FF0/2021	Respiratory Virus Unit, Microbiology Services Colindale, Public Health England
England/ALDP-129500B/2021	Respiratory Virus Unit, Microbiology Services Colindale, Public Health England
England/ALDP-129501A/2021	Respiratory Virus Unit, Microbiology Services Colindale, Public Health England
England/ALDP-1295029/2021	Respiratory Virus Unit, Microbiology Services Colindale, Public Health England
England/ALDP-1295038/2021	Respiratory Virus Unit, Microbiology Services Colindale, Public Health England
England/ALDP-1295047/2021	Respiratory Virus Unit, Microbiology Services Colindale, Public Health England
England/ALDP-1295065/2021	Respiratory Virus Unit, Microbiology Services Colindale, Public Health England
England/ALDP-1295074/2021	Wellcome Sanger Institute
England/ALDP-1295083/2021	Respiratory Virus Unit, Microbiology Services Colindale, Public Health England
England/ALDP-1295092/2021	Respiratory Virus Unit, Microbiology Services Colindale, Public Health England
England/ALDP-12950A1/2021	Respiratory Virus Unit, Microbiology Services Colindale, Public Health England
England/ALDP-12950B0/2021	Respiratory Virus Unit, Microbiology Services Colindale, Public Health England
England/ALDP-12950CF/2021	Respiratory Virus Unit, Microbiology Services Colindale, Public Health England
England/ALDP-12950DE/2021	Respiratory Virus Unit, Microbiology Services Colindale, Public Health England
England/ALDP-12950ED/2021	Respiratory Virus Unit, Microbiology Services Colindale, Public Health England
England/ALDP-12950FC/2021	Respiratory Virus Unit, Microbiology Services Colindale, Public Health England
England/ALDP-1295108/2021	Respiratory Virus Unit, Microbiology Services Colindale, Public Health England
England/ALDP-1295117/2021	Respiratory Virus Unit, Microbiology Services Colindale, Public Health England
England/ALDP-1295144/2021	Respiratory Virus Unit, Microbiology Services Colindale, Public Health England
England/ALDP-1295153/2021	Respiratory Virus Unit, Microbiology Services Colindale, Public Health England
England/ALDP-1295162/2021	Respiratory Virus Unit, Microbiology Services Colindale, Public Health England
England/ALDP-1295171/2021	Respiratory Virus Unit, Microbiology Services Colindale, Public Health England
England/ALDP-1295180/2021	Respiratory Virus Unit, Microbiology Services Colindale, Public Health England
England/ALDP-129519F/2021	Respiratory Virus Unit, Microbiology Services Colindale, Public Health England
England/ALDP-12951AE/2021	Wellcome Sanger Institute
England/ALDP-12951BD/2021	Respiratory Virus Unit, Microbiology Services Colindale, Public Health England
England/ALDP-12951CC/2021	Respiratory Virus Unit, Microbiology Services Colindale, Public Health England
England/ALDP-12951DB/2021	Respiratory Virus Unit, Microbiology Services Colindale, Public Health England
England/ALDP-12951F9/2021	Respiratory Virus Unit, Microbiology Services Colindale, Public Health England
England/ALDP-1295205/2021	Respiratory Virus Unit, Microbiology Services Colindale, Public Health England
England/ALDP-1295214/2021	Wellcome Sanger Institute
England/ALDP-1295223/2021	Respiratory Virus Unit, Microbiology Services Colindale, Public Health England
England/ALDP-1295232/2021	Respiratory Virus Unit, Microbiology Services Colindale, Public Health England
England/ALDP-1295241/2021	Respiratory Virus Unit, Microbiology Services Colindale, Public Health England
England/ALDP-1295250/2021	Respiratory Virus Unit, Microbiology Services Colindale, Public Health England
England/ALDP-129526F/2021	Respiratory Virus Unit, Microbiology Services Colindale, Public Health England
England/ALDP-129585E/2021	Respiratory Virus Unit, Microbiology Services Colindale, Public Health England
England/ALDP-129586D/2021	Respiratory Virus Unit, Microbiology Services Colindale, Public Health England
England/ALDP-129587C/2021	Respiratory Virus Unit, Microbiology Services Colindale, Public Health England
England/ALDP-129588B/2021	Respiratory Virus Unit, Microbiology Services Colindale, Public Health England
England/ALDP-129589A/2021	Respiratory Virus Unit, Microbiology Services Colindale, Public Health England
England/ALDP-12958A9/2021	Respiratory Virus Unit, Microbiology Services Colindale, Public Health England
England/ALDP-12958B8/2021	Respiratory Virus Unit, Microbiology Services Colindale, Public Health England
England/ALDP-12958C7/2021	Respiratory Virus Unit, Microbiology Services Colindale, Public Health England
England/ALDP-12958D6/2021	Respiratory Virus Unit, Microbiology Services Colindale, Public Health England
England/ALDP-12958E5/2021	Respiratory Virus Unit, Microbiology Services Colindale, Public Health England
England/ALDP-12958F4/2021	Wellcome Sanger Institute
England/ALDP-1295900/2021	Respiratory Virus Unit, Microbiology Services Colindale, Public Health England
England/ALDP-129591F/2021	Respiratory Virus Unit, Microbiology Services Colindale, Public Health England
England/ALDP-129592E/2021	Respiratory Virus Unit, Microbiology Services Colindale, Public Health England
England/ALDP-129593D/2021	Respiratory Virus Unit, Microbiology Services Colindale, Public Health England
England/ALDP-129595B/2021	Respiratory Virus Unit, Microbiology Services Colindale, Public Health England
England/ALDP-1295979/2021	Respiratory Virus Unit, Microbiology Services Colindale, Public Health England
England/ALDP-1295988/2021	Respiratory Virus Unit, Microbiology Services Colindale, Public Health England
England/ALDP-1295997/2021	Respiratory Virus Unit, Microbiology Services Colindale, Public Health England
England/ALDP-12959A6/2021	Respiratory Virus Unit, Microbiology Services Colindale, Public Health England
England/ALDP-12959C4/2021	Respiratory Virus Unit, Microbiology Services Colindale, Public Health England
England/ALDP-12959D3/2021	Respiratory Virus Unit, Microbiology Services Colindale, Public Health England
England/ALDP-12959E2/2021	Respiratory Virus Unit, Microbiology Services Colindale, Public Health England
England/ALDP-12959F1/2021	Respiratory Virus Unit, Microbiology Services Colindale, Public Health England
England/ALDP-1295A0D/2021	Respiratory Virus Unit, Microbiology Services Colindale, Public Health England
England/ALDP-1295A2B/2021	Respiratory Virus Unit, Microbiology Services Colindale, Public Health England
England/ALDP-1295A3A/2021	Respiratory Virus Unit, Microbiology Services Colindale, Public Health England
England/ALDP-1295A49/2021	Respiratory Virus Unit, Microbiology Services Colindale, Public Health England
England/ALDP-1295A58/2021	Respiratory Virus Unit, Microbiology Services Colindale, Public Health England
England/ALDP-1295A67/2021	Respiratory Virus Unit, Microbiology Services Colindale, Public Health England
England/ALDP-1295A85/2021	Respiratory Virus Unit, Microbiology Services Colindale, Public Health England
England/ALDP-1295A94/2021	Respiratory Virus Unit, Microbiology Services Colindale, Public Health England
England/ALDP-1295AA3/2021	Respiratory Virus Unit, Microbiology Services Colindale, Public Health England
England/ALDP-1295AB2/2021	Respiratory Virus Unit, Microbiology Services Colindale, Public Health England
England/ALDP-1295AC1/2021	Respiratory Virus Unit, Microbiology Services Colindale, Public Health England
England/ALDP-1295AD0/2021	Respiratory Virus Unit, Microbiology Services Colindale, Public Health England
England/ALDP-1295AEF/2021	Respiratory Virus Unit, Microbiology Services Colindale, Public Health England
England/ALDP-1295AFE/2021	Respiratory Virus Unit, Microbiology Services Colindale, Public Health England
England/ALDP-1295B0A/2021	Respiratory Virus Unit, Microbiology Services Colindale, Public Health England
England/ALDP-1295B19/2021	Respiratory Virus Unit, Microbiology Services Colindale, Public Health England
England/ALDP-1295B28/2021	Respiratory Virus Unit, Microbiology Services Colindale, Public Health England
England/ALDP-1295B46/2021	Respiratory Virus Unit, Microbiology Services Colindale, Public Health England
England/ALDP-1295B64/2021	Respiratory Virus Unit, Microbiology Services Colindale, Public Health England
England/ALDP-1295B73/2021	Respiratory Virus Unit, Microbiology Services Colindale, Public Health England
England/ALDP-1295B82/2021	Respiratory Virus Unit, Microbiology Services Colindale, Public Health England
England/ALDP-1295B91/2021	Respiratory Virus Unit, Microbiology Services Colindale, Public Health England
England/ALDP-1295BA0/2021	Respiratory Virus Unit, Microbiology Services Colindale, Public Health England
England/ALDP-1295BBF/2021	Respiratory Virus Unit, Microbiology Services Colindale, Public Health England
England/ALDP-1295BCE/2021	Respiratory Virus Unit, Microbiology Services Colindale, Public Health England
England/ALDP-1295BEC/2021	Respiratory Virus Unit, Microbiology Services Colindale, Public Health England
England/ALDP-1295C07/2021	Respiratory Virus Unit, Microbiology Services Colindale, Public Health England
England/ALDP-1295C16/2021	Respiratory Virus Unit, Microbiology Services Colindale, Public Health England
England/ALDP-1295C25/2021	Respiratory Virus Unit, Microbiology Services Colindale, Public Health England
England/ALDP-1295C34/2021	Respiratory Virus Unit, Microbiology Services Colindale, Public Health England
England/ALDP-1295C43/2021	Respiratory Virus Unit, Microbiology Services Colindale, Public Health England
England/ALDP-1295C52/2021	Respiratory Virus Unit, Microbiology Services Colindale, Public Health England
England/ALDP-1295C61/2021	Respiratory Virus Unit, Microbiology Services Colindale, Public Health England
England/ALDP-1295C70/2021	Respiratory Virus Unit, Microbiology Services Colindale, Public Health England
England/ALDP-1295C8F/2021	Respiratory Virus Unit, Microbiology Services Colindale, Public Health England
England/ALDP-1295C9E/2021	Respiratory Virus Unit, Microbiology Services Colindale, Public Health England
England/ALDP-1295CAD/2021	Respiratory Virus Unit, Microbiology Services Colindale, Public Health England
England/ALDP-1295CBC/2021	Respiratory Virus Unit, Microbiology Services Colindale, Public Health England
England/ALDP-1295CCB/2021	Respiratory Virus Unit, Microbiology Services Colindale, Public Health England
England/ALDP-1295CDA/2021	Respiratory Virus Unit, Microbiology Services Colindale, Public Health England
England/ALDP-1295CE9/2021	Respiratory Virus Unit, Microbiology Services Colindale, Public Health England
England/ALDP-1295CF8/2021	Respiratory Virus Unit, Microbiology Services Colindale, Public Health England
England/ALDP-1295D04/2021	Respiratory Virus Unit, Microbiology Services Colindale, Public Health England
England/ALDP-1295D13/2021	Respiratory Virus Unit, Microbiology Services Colindale, Public Health England
England/ALDP-1295D22/2021	Wellcome Sanger Institute
England/ALDP-1295D31/2021	Respiratory Virus Unit, Microbiology Services Colindale, Public Health England
England/ALDP-1295D5F/2021	Respiratory Virus Unit, Microbiology Services Colindale, Public Health England
England/ALDP-1295D6E/2021	Respiratory Virus Unit, Microbiology Services Colindale, Public Health England
England/ALDP-1295D7D/2021	Respiratory Virus Unit, Microbiology Services Colindale, Public Health England
England/ALDP-1295D8C/2021	Respiratory Virus Unit, Microbiology Services Colindale, Public Health England
England/ALDP-1295D9B/2021	Respiratory Virus Unit, Microbiology Services Colindale, Public Health England
England/ALDP-1295DAA/2021	Respiratory Virus Unit, Microbiology Services Colindale, Public Health England
England/ALDP-1295DB9/2021	Respiratory Virus Unit, Microbiology Services Colindale, Public Health England
England/ALDP-1295DC8/2021	Respiratory Virus Unit, Microbiology Services Colindale, Public Health England
England/ALDP-1295DD7/2021	Respiratory Virus Unit, Microbiology Services Colindale, Public Health England
England/ALDP-1295DE6/2021	Respiratory Virus Unit, Microbiology Services Colindale, Public Health England
England/ALDP-1295DF5/2021	Respiratory Virus Unit, Microbiology Services Colindale, Public Health England
England/ALDP-1295E01/2021	Respiratory Virus Unit, Microbiology Services Colindale, Public Health England
England/ALDP-129A3D0/2021	Lighthouse Lab in Alderley Park
England/ALDP-129A3EF/2021	Lighthouse Lab in Alderley Park
England/ALDP-129FE9E/2021	Lighthouse Lab in Alderley Park
England/ALDP-129FECB/2021	Lighthouse Lab in Alderley Park
England/ALDP-129FF31/2021	Lighthouse Lab in Alderley Park
England/ALDP-12A05C2/2021	Lighthouse Lab in Alderley Park
England/ALDP-12A0762/2021	Lighthouse Lab in Alderley Park
England/ALDP-12A0814/2021	Lighthouse Lab in Alderley Park
England/ALDP-12A0911/2021	Lighthouse Lab in Alderley Park
England/ALDP-12A095D/2021	Lighthouse Lab in Alderley Park
England/ALDP-12A0D60/2021	Lighthouse Lab in Alderley Park
England/ALDP-12A0D8E/2021	Lighthouse Lab in Alderley Park
England/ALDP-12A0D9D/2021	Lighthouse Lab in Alderley Park
England/ALDP-12A0E03/2021	Lighthouse Lab in Alderley Park
England/ALDP-12A0E21/2021	Lighthouse Lab in Alderley Park
England/ALDP-12A0E6D/2021	Lighthouse Lab in Alderley Park
England/ALDP-12A0EE5/2021	Lighthouse Lab in Alderley Park
England/ALDP-12A0EF4/2021	Lighthouse Lab in Alderley Park
England/ALDP-12A0F3D/2021	Lighthouse Lab in Alderley Park
England/ALDP-12A1ED5/2021	Respiratory Virus Unit, Microbiology Services Colindale, Public Health England
England/ALDP-12A1EE4/2021	Wellcome Sanger Institute
England/ALDP-12A1EF3/2021	Respiratory Virus Unit, Microbiology Services Colindale, Public Health England
England/ALDP-12A1F0F/2021	Respiratory Virus Unit, Microbiology Services Colindale, Public Health England
England/ALDP-12A1F1E/2021	Respiratory Virus Unit, Microbiology Services Colindale, Public Health England
England/ALDP-12A1F2D/2021	Respiratory Virus Unit, Microbiology Services Colindale, Public Health England
England/ALDP-12A1F3C/2021	Respiratory Virus Unit, Microbiology Services Colindale, Public Health England
England/ALDP-12A1F4B/2021	Respiratory Virus Unit, Microbiology Services Colindale, Public Health England
England/ALDP-12A1F5A/2021	Respiratory Virus Unit, Microbiology Services Colindale, Public Health England
England/ALDP-12A1F69/2021	Respiratory Virus Unit, Microbiology Services Colindale, Public Health England
England/ALDP-12A1F78/2021	Respiratory Virus Unit, Microbiology Services Colindale, Public Health England
England/ALDP-12A1F87/2021	Respiratory Virus Unit, Microbiology Services Colindale, Public Health England
England/ALDP-12A1F96/2021	Respiratory Virus Unit, Microbiology Services Colindale, Public Health England
England/ALDP-12A1FA5/2021	Respiratory Virus Unit, Microbiology Services Colindale, Public Health England
England/ALDP-12A1FB4/2021	Respiratory Virus Unit, Microbiology Services Colindale, Public Health England
England/ALDP-12A1FC3/2021	Respiratory Virus Unit, Microbiology Services Colindale, Public Health England
England/ALDP-12A1FD2/2021	Respiratory Virus Unit, Microbiology Services Colindale, Public Health England
England/ALDP-12A1FE1/2021	Respiratory Virus Unit, Microbiology Services Colindale, Public Health England
England/ALDP-12A1FF0/2021	Respiratory Virus Unit, Microbiology Services Colindale, Public Health England
England/ALDP-12A200B/2021	Respiratory Virus Unit, Microbiology Services Colindale, Public Health England
England/ALDP-12A201A/2021	Respiratory Virus Unit, Microbiology Services Colindale, Public Health England
England/ALDP-12A2029/2021	Respiratory Virus Unit, Microbiology Services Colindale, Public Health England
England/ALDP-12A2038/2021	Respiratory Virus Unit, Microbiology Services Colindale, Public Health England
England/ALDP-12A2047/2021	Respiratory Virus Unit, Microbiology Services Colindale, Public Health England
England/ALDP-12A2056/2021	Respiratory Virus Unit, Microbiology Services Colindale, Public Health England
England/ALDP-12A2065/2021	Respiratory Virus Unit, Microbiology Services Colindale, Public Health England
England/ALDP-12A2074/2021	Respiratory Virus Unit, Microbiology Services Colindale, Public Health England
England/ALDP-12A2083/2021	Respiratory Virus Unit, Microbiology Services Colindale, Public Health England
England/ALDP-12A2092/2021	Respiratory Virus Unit, Microbiology Services Colindale, Public Health England
England/ALDP-12A20A1/2021	Respiratory Virus Unit, Microbiology Services Colindale, Public Health England
England/ALDP-12A20B0/2021	Respiratory Virus Unit, Microbiology Services Colindale, Public Health England
England/ALDP-12A20CF/2021	Respiratory Virus Unit, Microbiology Services Colindale, Public Health England
England/ALDP-12A20DE/2021	Respiratory Virus Unit, Microbiology Services Colindale, Public Health England
England/ALDP-12A20ED/2021	Respiratory Virus Unit, Microbiology Services Colindale, Public Health England
England/ALDP-12A20FC/2021	Wellcome Sanger Institute
England/ALDP-12A2108/2021	Respiratory Virus Unit, Microbiology Services Colindale, Public Health England
England/ALDP-12A2117/2021	Respiratory Virus Unit, Microbiology Services Colindale, Public Health England
England/ALDP-12A2126/2021	Respiratory Virus Unit, Microbiology Services Colindale, Public Health England
England/ALDP-12A2135/2021	Respiratory Virus Unit, Microbiology Services Colindale, Public Health England
England/ALDP-12A2144/2021	Respiratory Virus Unit, Microbiology Services Colindale, Public Health England
England/ALDP-12A2153/2021	Wellcome Sanger Institute
England/ALDP-12A2162/2021	Respiratory Virus Unit, Microbiology Services Colindale, Public Health England
England/ALDP-12A2171/2021	Respiratory Virus Unit, Microbiology Services Colindale, Public Health England
England/ALDP-12A2180/2021	Respiratory Virus Unit, Microbiology Services Colindale, Public Health England
England/ALDP-12A219F/2021	Respiratory Virus Unit, Microbiology Services Colindale, Public Health England
England/ALDP-12A21AE/2021	Respiratory Virus Unit, Microbiology Services Colindale, Public Health England
England/ALDP-12A21BD/2021	Respiratory Virus Unit, Microbiology Services Colindale, Public Health England
England/ALDP-12A21CC/2021	Respiratory Virus Unit, Microbiology Services Colindale, Public Health England
England/ALDP-12A21DB/2021	Respiratory Virus Unit, Microbiology Services Colindale, Public Health England
England/ALDP-12A21EA/2021	Respiratory Virus Unit, Microbiology Services Colindale, Public Health England
England/ALDP-12A2214/2021	Respiratory Virus Unit, Microbiology Services Colindale, Public Health England
England/ALDP-12A2223/2021	Respiratory Virus Unit, Microbiology Services Colindale, Public Health England
England/ALDP-12A2232/2021	Respiratory Virus Unit, Microbiology Services Colindale, Public Health England
England/ALDP-12A2241/2021	Respiratory Virus Unit, Microbiology Services Colindale, Public Health England
England/ALDP-12A2250/2021	Respiratory Virus Unit, Microbiology Services Colindale, Public Health England
England/ALDP-12A226F/2021	Respiratory Virus Unit, Microbiology Services Colindale, Public Health England
England/ALDP-12A227E/2021	Respiratory Virus Unit, Microbiology Services Colindale, Public Health England
England/ALDP-12A228D/2021	Respiratory Virus Unit, Microbiology Services Colindale, Public Health England
England/ALDP-12A229C/2021	Respiratory Virus Unit, Microbiology Services Colindale, Public Health England
England/ALDP-12A22AB/2021	Respiratory Virus Unit, Microbiology Services Colindale, Public Health England
England/ALDP-12A22BA/2021	Respiratory Virus Unit, Microbiology Services Colindale, Public Health England
England/ALDP-12A22C9/2021	Wellcome Sanger Institute
England/ALDP-12A22D8/2021	Respiratory Virus Unit, Microbiology Services Colindale, Public Health England
England/ALDP-12A22E7/2021	Respiratory Virus Unit, Microbiology Services Colindale, Public Health England
England/ALDP-12A22F6/2021	Respiratory Virus Unit, Microbiology Services Colindale, Public Health England
England/ALDP-12A2302/2021	Respiratory Virus Unit, Microbiology Services Colindale, Public Health England
England/ALDP-12A2311/2021	Respiratory Virus Unit, Microbiology Services Colindale, Public Health England
England/ALDP-12A2320/2021	Respiratory Virus Unit, Microbiology Services Colindale, Public Health England
England/ALDP-12A233F/2021	Respiratory Virus Unit, Microbiology Services Colindale, Public Health England
England/ALDP-12A235D/2021	Respiratory Virus Unit, Microbiology Services Colindale, Public Health England
England/ALDP-12A236C/2021	Respiratory Virus Unit, Microbiology Services Colindale, Public Health England
England/ALDP-12A237B/2021	Respiratory Virus Unit, Microbiology Services Colindale, Public Health England
England/ALDP-12A238A/2021	Respiratory Virus Unit, Microbiology Services Colindale, Public Health England
England/ALDP-12A2399/2021	Respiratory Virus Unit, Microbiology Services Colindale, Public Health England
England/ALDP-12A23A8/2021	Respiratory Virus Unit, Microbiology Services Colindale, Public Health England
England/ALDP-12A23B7/2021	Respiratory Virus Unit, Microbiology Services Colindale, Public Health England
England/ALDP-12A23C6/2021	Respiratory Virus Unit, Microbiology Services Colindale, Public Health England
England/ALDP-12A23D5/2021	Respiratory Virus Unit, Microbiology Services Colindale, Public Health England
England/ALDP-12A23E4/2021	Respiratory Virus Unit, Microbiology Services Colindale, Public Health England
England/ALDP-12A23F3/2021	Respiratory Virus Unit, Microbiology Services Colindale, Public Health England
England/ALDP-12A240F/2021	Respiratory Virus Unit, Microbiology Services Colindale, Public Health England
England/ALDP-12A241E/2021	Respiratory Virus Unit, Microbiology Services Colindale, Public Health England
England/ALDP-12A242D/2021	Respiratory Virus Unit, Microbiology Services Colindale, Public Health England
England/ALDP-12A243C/2021	Respiratory Virus Unit, Microbiology Services Colindale, Public Health England
England/ALDP-12A244B/2021	Respiratory Virus Unit, Microbiology Services Colindale, Public Health England
England/ALDP-12A245A/2021	Respiratory Virus Unit, Microbiology Services Colindale, Public Health England
England/ALDP-12A2469/2021	Respiratory Virus Unit, Microbiology Services Colindale, Public Health England
England/ALDP-12A2478/2021	Respiratory Virus Unit, Microbiology Services Colindale, Public Health England
England/ALDP-12A2496/2021	Respiratory Virus Unit, Microbiology Services Colindale, Public Health England
England/ALDP-12A24B4/2021	Respiratory Virus Unit, Microbiology Services Colindale, Public Health England
England/ALDP-12A24C3/2021	Respiratory Virus Unit, Microbiology Services Colindale, Public Health England
England/ALDP-12A24D2/2021	Respiratory Virus Unit, Microbiology Services Colindale, Public Health England
England/ALDP-12A24E1/2021	Wellcome Sanger Institute
England/ALDP-12A24F0/2021	Respiratory Virus Unit, Microbiology Services Colindale, Public Health England
England/ALDP-12A250C/2021	Respiratory Virus Unit, Microbiology Services Colindale, Public Health England
England/ALDP-12A251B/2021	Respiratory Virus Unit, Microbiology Services Colindale, Public Health England
England/ALDP-12A252A/2021	Respiratory Virus Unit, Microbiology Services Colindale, Public Health England
England/ALDP-12A2539/2021	Respiratory Virus Unit, Microbiology Services Colindale, Public Health England
England/ALDP-12A2548/2021	Respiratory Virus Unit, Microbiology Services Colindale, Public Health England
England/ALDP-12A2566/2021	Respiratory Virus Unit, Microbiology Services Colindale, Public Health England
England/ALDP-12A2575/2021	Respiratory Virus Unit, Microbiology Services Colindale, Public Health England
England/ALDP-12A2584/2021	Respiratory Virus Unit, Microbiology Services Colindale, Public Health England
England/ALDP-12A2593/2021	Respiratory Virus Unit, Microbiology Services Colindale, Public Health England
England/ALDP-12A25A2/2021	Respiratory Virus Unit, Microbiology Services Colindale, Public Health England
England/ALDP-12A25C0/2021	Respiratory Virus Unit, Microbiology Services Colindale, Public Health England
England/ALDP-12A25EE/2021	Respiratory Virus Unit, Microbiology Services Colindale, Public Health England
England/ALDP-12A25FD/2021	Respiratory Virus Unit, Microbiology Services Colindale, Public Health England
England/ALDP-12A2609/2021	Respiratory Virus Unit, Microbiology Services Colindale, Public Health England
England/ALDP-12A2627/2021	Respiratory Virus Unit, Microbiology Services Colindale, Public Health England
England/ALDP-12A2645/2021	Respiratory Virus Unit, Microbiology Services Colindale, Public Health England
England/ALDP-12A2654/2021	Respiratory Virus Unit, Microbiology Services Colindale, Public Health England
England/ALDP-12A2663/2021	Respiratory Virus Unit, Microbiology Services Colindale, Public Health England
England/ALDP-12A2672/2021	Respiratory Virus Unit, Microbiology Services Colindale, Public Health England
England/ALDP-12A2681/2021	Respiratory Virus Unit, Microbiology Services Colindale, Public Health England
England/ALDP-12A2690/2021	Respiratory Virus Unit, Microbiology Services Colindale, Public Health England
England/ALDP-12A26AF/2021	Respiratory Virus Unit, Microbiology Services Colindale, Public Health England
England/ALDP-12A26BE/2021	Respiratory Virus Unit, Microbiology Services Colindale, Public Health England
England/ALDP-12A26CD/2021	Respiratory Virus Unit, Microbiology Services Colindale, Public Health England
England/ALDP-12A26DC/2021	Respiratory Virus Unit, Microbiology Services Colindale, Public Health England
England/ALDP-12A26EB/2021	Respiratory Virus Unit, Microbiology Services Colindale, Public Health England
England/ALDP-12A26FA/2021	Respiratory Virus Unit, Microbiology Services Colindale, Public Health England
England/ALDP-12A2706/2021	Respiratory Virus Unit, Microbiology Services Colindale, Public Health England
England/ALDP-12A2715/2021	Respiratory Virus Unit, Microbiology Services Colindale, Public Health England
England/ALDP-12A2724/2021	Respiratory Virus Unit, Microbiology Services Colindale, Public Health England
England/ALDP-12A2733/2021	Respiratory Virus Unit, Microbiology Services Colindale, Public Health England
England/ALDP-12A2742/2021	Respiratory Virus Unit, Microbiology Services Colindale, Public Health England
England/ALDP-12A2751/2021	Respiratory Virus Unit, Microbiology Services Colindale, Public Health England
England/ALDP-12A2760/2021	Respiratory Virus Unit, Microbiology Services Colindale, Public Health England
England/ALDP-12A277F/2021	Respiratory Virus Unit, Microbiology Services Colindale, Public Health England
England/ALDP-12A278E/2021	Respiratory Virus Unit, Microbiology Services Colindale, Public Health England
England/ALDP-12A279D/2021	Respiratory Virus Unit, Microbiology Services Colindale, Public Health England
England/ALDP-12A27AC/2021	Respiratory Virus Unit, Microbiology Services Colindale, Public Health England
England/ALDP-12A27BB/2021	Respiratory Virus Unit, Microbiology Services Colindale, Public Health England
England/ALDP-12A27CA/2021	Respiratory Virus Unit, Microbiology Services Colindale, Public Health England
England/ALDP-12A27D9/2021	Respiratory Virus Unit, Microbiology Services Colindale, Public Health England
England/ALDP-12A27E8/2021	Respiratory Virus Unit, Microbiology Services Colindale, Public Health England
England/ALDP-12A27F7/2021	Respiratory Virus Unit, Microbiology Services Colindale, Public Health England
England/ALDP-12A2812/2021	Respiratory Virus Unit, Microbiology Services Colindale, Public Health England
England/ALDP-12A2821/2021	Respiratory Virus Unit, Microbiology Services Colindale, Public Health England
England/ALDP-12A2830/2021	Wellcome Sanger Institute
England/ALDP-12A284F/2021	Respiratory Virus Unit, Microbiology Services Colindale, Public Health England
England/ALDP-12A285E/2021	Respiratory Virus Unit, Microbiology Services Colindale, Public Health England
England/ALDP-12A286D/2021	Respiratory Virus Unit, Microbiology Services Colindale, Public Health England
England/ALDP-12A287C/2021	Respiratory Virus Unit, Microbiology Services Colindale, Public Health England
England/ALDP-12A288B/2021	Respiratory Virus Unit, Microbiology Services Colindale, Public Health England
England/ALDP-12A289A/2021	Respiratory Virus Unit, Microbiology Services Colindale, Public Health England
England/ALDP-12A28A9/2021	Respiratory Virus Unit, Microbiology Services Colindale, Public Health England
England/ALDP-12A28B8/2021	Respiratory Virus Unit, Microbiology Services Colindale, Public Health England
England/ALDP-12A28C7/2021	Respiratory Virus Unit, Microbiology Services Colindale, Public Health England
England/ALDP-12A28D6/2021	Respiratory Virus Unit, Microbiology Services Colindale, Public Health England
England/ALDP-12A28E5/2021	Respiratory Virus Unit, Microbiology Services Colindale, Public Health England
England/ALDP-12A2900/2021	Respiratory Virus Unit, Microbiology Services Colindale, Public Health England
England/ALDP-12A291F/2021	Respiratory Virus Unit, Microbiology Services Colindale, Public Health England
England/ALDP-12A292E/2021	Respiratory Virus Unit, Microbiology Services Colindale, Public Health England
England/ALDP-12A293D/2021	Respiratory Virus Unit, Microbiology Services Colindale, Public Health England
England/ALDP-12A294C/2021	Respiratory Virus Unit, Microbiology Services Colindale, Public Health England
England/ALDP-12A295B/2021	Respiratory Virus Unit, Microbiology Services Colindale, Public Health England
England/ALDP-12A296A/2021	Respiratory Virus Unit, Microbiology Services Colindale, Public Health England
England/ALDP-12A2979/2021	Respiratory Virus Unit, Microbiology Services Colindale, Public Health England
England/ALDP-12A2988/2021	Respiratory Virus Unit, Microbiology Services Colindale, Public Health England
England/ALDP-12A2997/2021	Respiratory Virus Unit, Microbiology Services Colindale, Public Health England
England/ALDP-12A29C4/2021	Respiratory Virus Unit, Microbiology Services Colindale, Public Health England
England/ALDP-12A29D3/2021	Respiratory Virus Unit, Microbiology Services Colindale, Public Health England
England/ALDP-12A29E2/2021	Respiratory Virus Unit, Microbiology Services Colindale, Public Health England
England/ALDP-12A29F1/2021	Respiratory Virus Unit, Microbiology Services Colindale, Public Health England
England/ALDP-12A2A0D/2021	Respiratory Virus Unit, Microbiology Services Colindale, Public Health England
England/ALDP-12A2A2B/2021	Respiratory Virus Unit, Microbiology Services Colindale, Public Health England
England/ALDP-12A2A3A/2021	Respiratory Virus Unit, Microbiology Services Colindale, Public Health England
England/ALDP-12A2A58/2021	Respiratory Virus Unit, Microbiology Services Colindale, Public Health England
England/ALDP-12A2A76/2021	Respiratory Virus Unit, Microbiology Services Colindale, Public Health England
England/ALDP-12ABDB0/2021	Respiratory Virus Unit, Microbiology Services Colindale, Public Health England
England/ALDP-12ABDCF/2021	Respiratory Virus Unit, Microbiology Services Colindale, Public Health England
England/ALDP-12ABDDE/2021	Respiratory Virus Unit, Microbiology Services Colindale, Public Health England
England/ALDP-12ABDED/2021	Respiratory Virus Unit, Microbiology Services Colindale, Public Health England
England/ALDP-12ABDFC/2021	Respiratory Virus Unit, Microbiology Services Colindale, Public Health England
England/ALDP-12ABE08/2021	Respiratory Virus Unit, Microbiology Services Colindale, Public Health England
England/ALDP-12ABE17/2021	Respiratory Virus Unit, Microbiology Services Colindale, Public Health England
England/ALDP-12ABE26/2021	Respiratory Virus Unit, Microbiology Services Colindale, Public Health England
England/ALDP-12ABE35/2021	Respiratory Virus Unit, Microbiology Services Colindale, Public Health England
England/ALDP-12ABE44/2021	Respiratory Virus Unit, Microbiology Services Colindale, Public Health England
England/ALDP-12ABE53/2021	Respiratory Virus Unit, Microbiology Services Colindale, Public Health England
England/ALDP-12ABE62/2021	Respiratory Virus Unit, Microbiology Services Colindale, Public Health England
England/ALDP-12ABE71/2021	Respiratory Virus Unit, Microbiology Services Colindale, Public Health England
England/ALDP-12ABE80/2021	Respiratory Virus Unit, Microbiology Services Colindale, Public Health England
England/ALDP-12ABE9F/2021	Respiratory Virus Unit, Microbiology Services Colindale, Public Health England
England/ALDP-12ABEAE/2021	Respiratory Virus Unit, Microbiology Services Colindale, Public Health England
England/ALDP-12ABEBD/2021	Respiratory Virus Unit, Microbiology Services Colindale, Public Health England
England/ALDP-12ABECC/2021	Respiratory Virus Unit, Microbiology Services Colindale, Public Health England
England/ALDP-12ABEDB/2021	Respiratory Virus Unit, Microbiology Services Colindale, Public Health England
England/ALDP-12ABEEA/2021	Respiratory Virus Unit, Microbiology Services Colindale, Public Health England
England/ALDP-12ABEF9/2021	Respiratory Virus Unit, Microbiology Services Colindale, Public Health England
England/ALDP-12ABF05/2021	Respiratory Virus Unit, Microbiology Services Colindale, Public Health England
England/ALDP-12ABF14/2021	Respiratory Virus Unit, Microbiology Services Colindale, Public Health England
England/ALDP-12ABF23/2021	Respiratory Virus Unit, Microbiology Services Colindale, Public Health England
England/ALDP-12ABF32/2021	Respiratory Virus Unit, Microbiology Services Colindale, Public Health England
England/ALDP-12ABF41/2021	Respiratory Virus Unit, Microbiology Services Colindale, Public Health England
England/ALDP-12ABF50/2021	Respiratory Virus Unit, Microbiology Services Colindale, Public Health England
England/ALDP-12ABF6F/2021	Respiratory Virus Unit, Microbiology Services Colindale, Public Health England
England/ALDP-12ABF7E/2021	Respiratory Virus Unit, Microbiology Services Colindale, Public Health England
England/ALDP-12ABF8D/2021	Respiratory Virus Unit, Microbiology Services Colindale, Public Health England
England/ALDP-12ABF9C/2021	Wellcome Sanger Institute
England/ALDP-12ABFAB/2021	Respiratory Virus Unit, Microbiology Services Colindale, Public Health England
England/ALDP-12ABFBA/2021	Respiratory Virus Unit, Microbiology Services Colindale, Public Health England
England/ALDP-12ABFC9/2021	Respiratory Virus Unit, Microbiology Services Colindale, Public Health England
England/ALDP-12ABFD8/2021	Respiratory Virus Unit, Microbiology Services Colindale, Public Health England
England/ALDP-12ABFE7/2021	Respiratory Virus Unit, Microbiology Services Colindale, Public Health England
England/ALDP-12ABFF6/2021	Respiratory Virus Unit, Microbiology Services Colindale, Public Health England
England/ALDP-12AC001/2021	Respiratory Virus Unit, Microbiology Services Colindale, Public Health England
England/ALDP-12AC010/2021	Respiratory Virus Unit, Microbiology Services Colindale, Public Health England
England/ALDP-12AC02F/2021	Respiratory Virus Unit, Microbiology Services Colindale, Public Health England
England/ALDP-12AC03E/2021	Respiratory Virus Unit, Microbiology Services Colindale, Public Health England
England/ALDP-12AC04D/2021	Respiratory Virus Unit, Microbiology Services Colindale, Public Health England
England/ALDP-12AC05C/2021	Respiratory Virus Unit, Microbiology Services Colindale, Public Health England
England/ALDP-12AC06B/2021	Wellcome Sanger Institute
England/ALDP-12AC07A/2021	Respiratory Virus Unit, Microbiology Services Colindale, Public Health England
England/ALDP-12AC089/2021	Respiratory Virus Unit, Microbiology Services Colindale, Public Health England
England/ALDP-12AC098/2021	Respiratory Virus Unit, Microbiology Services Colindale, Public Health England
England/ALDP-12AC0A7/2021	Respiratory Virus Unit, Microbiology Services Colindale, Public Health England
England/ALDP-12AC0B6/2021	Wellcome Sanger Institute
England/ALDP-12AC0C5/2021	Respiratory Virus Unit, Microbiology Services Colindale, Public Health England
England/ALDP-12AC0D4/2021	Respiratory Virus Unit, Microbiology Services Colindale, Public Health England
England/ALDP-12AC0E3/2021	Respiratory Virus Unit, Microbiology Services Colindale, Public Health England
England/ALDP-12AC0F2/2021	Respiratory Virus Unit, Microbiology Services Colindale, Public Health England
England/ALDP-12AC10E/2021	Respiratory Virus Unit, Microbiology Services Colindale, Public Health England
England/ALDP-12AC12C/2021	Respiratory Virus Unit, Microbiology Services Colindale, Public Health England
England/ALDP-12AC13B/2021	Respiratory Virus Unit, Microbiology Services Colindale, Public Health England
England/ALDP-12AC14A/2021	Respiratory Virus Unit, Microbiology Services Colindale, Public Health England
England/ALDP-12AC159/2021	Respiratory Virus Unit, Microbiology Services Colindale, Public Health England
England/ALDP-12AC168/2021	Respiratory Virus Unit, Microbiology Services Colindale, Public Health England
England/ALDP-12AC177/2021	Respiratory Virus Unit, Microbiology Services Colindale, Public Health England
England/ALDP-12AC186/2021	Respiratory Virus Unit, Microbiology Services Colindale, Public Health England
England/ALDP-12AC195/2021	Respiratory Virus Unit, Microbiology Services Colindale, Public Health England
England/ALDP-12AC1A4/2021	Respiratory Virus Unit, Microbiology Services Colindale, Public Health England
England/ALDP-12AC1B3/2021	Respiratory Virus Unit, Microbiology Services Colindale, Public Health England
England/ALDP-12AC1C2/2021	Respiratory Virus Unit, Microbiology Services Colindale, Public Health England
England/ALDP-12AC1E0/2021	Respiratory Virus Unit, Microbiology Services Colindale, Public Health England
England/ALDP-12AC1FF/2021	Respiratory Virus Unit, Microbiology Services Colindale, Public Health England
England/ALDP-12AC20B/2021	Respiratory Virus Unit, Microbiology Services Colindale, Public Health England
England/ALDP-12AC21A/2021	Respiratory Virus Unit, Microbiology Services Colindale, Public Health England
England/ALDP-12AC229/2021	Respiratory Virus Unit, Microbiology Services Colindale, Public Health England
England/ALDP-12AC238/2021	Respiratory Virus Unit, Microbiology Services Colindale, Public Health England
England/ALDP-12AC247/2021	Respiratory Virus Unit, Microbiology Services Colindale, Public Health England
England/ALDP-12AC256/2021	Respiratory Virus Unit, Microbiology Services Colindale, Public Health England
England/ALDP-12AC265/2021	Respiratory Virus Unit, Microbiology Services Colindale, Public Health England
England/ALDP-12AC274/2021	Respiratory Virus Unit, Microbiology Services Colindale, Public Health England
England/ALDP-12AC283/2021	Respiratory Virus Unit, Microbiology Services Colindale, Public Health England
England/ALDP-12AC292/2021	Respiratory Virus Unit, Microbiology Services Colindale, Public Health England
England/ALDP-12AC2A1/2021	Respiratory Virus Unit, Microbiology Services Colindale, Public Health England
England/ALDP-12AC2B0/2021	Respiratory Virus Unit, Microbiology Services Colindale, Public Health England
England/ALDP-12AC2CF/2021	Respiratory Virus Unit, Microbiology Services Colindale, Public Health England
England/ALDP-12AC2DE/2021	Respiratory Virus Unit, Microbiology Services Colindale, Public Health England
England/ALDP-12AC2ED/2021	Respiratory Virus Unit, Microbiology Services Colindale, Public Health England
England/ALDP-12AC2FC/2021	Respiratory Virus Unit, Microbiology Services Colindale, Public Health England
England/ALDP-12AC308/2021	Respiratory Virus Unit, Microbiology Services Colindale, Public Health England
England/ALDP-12AC317/2021	Respiratory Virus Unit, Microbiology Services Colindale, Public Health England
England/ALDP-12AC326/2021	Respiratory Virus Unit, Microbiology Services Colindale, Public Health England
England/ALDP-12AC335/2021	Respiratory Virus Unit, Microbiology Services Colindale, Public Health England
England/ALDP-12AC344/2021	Respiratory Virus Unit, Microbiology Services Colindale, Public Health England
England/ALDP-12AC353/2021	Respiratory Virus Unit, Microbiology Services Colindale, Public Health England
England/ALDP-12AC362/2021	Respiratory Virus Unit, Microbiology Services Colindale, Public Health England
England/ALDP-12AC371/2021	Respiratory Virus Unit, Microbiology Services Colindale, Public Health England
England/ALDP-12AC380/2021	Wellcome Sanger Institute
England/ALDP-12AC39F/2021	Respiratory Virus Unit, Microbiology Services Colindale, Public Health England
England/ALDP-12AC3AE/2021	Respiratory Virus Unit, Microbiology Services Colindale, Public Health England
England/ALDP-12AC3BD/2021	Respiratory Virus Unit, Microbiology Services Colindale, Public Health England
England/ALDP-12AC3CC/2021	Respiratory Virus Unit, Microbiology Services Colindale, Public Health England
England/ALDP-12AC3DB/2021	Respiratory Virus Unit, Microbiology Services Colindale, Public Health England
England/ALDP-12AC3F9/2021	Respiratory Virus Unit, Microbiology Services Colindale, Public Health England
England/ALDP-12AC405/2021	Respiratory Virus Unit, Microbiology Services Colindale, Public Health England
England/ALDP-12AC414/2021	Respiratory Virus Unit, Microbiology Services Colindale, Public Health England
England/ALDP-12AC423/2021	Respiratory Virus Unit, Microbiology Services Colindale, Public Health England
England/ALDP-12AC432/2021	Respiratory Virus Unit, Microbiology Services Colindale, Public Health England
England/ALDP-12AC441/2021	Respiratory Virus Unit, Microbiology Services Colindale, Public Health England
England/ALDP-12AC450/2021	Respiratory Virus Unit, Microbiology Services Colindale, Public Health England
England/ALDP-12AC46F/2021	Respiratory Virus Unit, Microbiology Services Colindale, Public Health England
England/ALDP-12AC47E/2021	Respiratory Virus Unit, Microbiology Services Colindale, Public Health England
England/ALDP-12AC48D/2021	Respiratory Virus Unit, Microbiology Services Colindale, Public Health England
England/ALDP-12AC49C/2021	Respiratory Virus Unit, Microbiology Services Colindale, Public Health England
England/ALDP-12AC4AB/2021	Wellcome Sanger Institute
England/ALDP-12AC4C9/2021	Respiratory Virus Unit, Microbiology Services Colindale, Public Health England
England/ALDP-12AC4D8/2021	Respiratory Virus Unit, Microbiology Services Colindale, Public Health England
England/ALDP-12AC4E7/2021	Respiratory Virus Unit, Microbiology Services Colindale, Public Health England
England/ALDP-12AC4F6/2021	Respiratory Virus Unit, Microbiology Services Colindale, Public Health England
England/ALDP-12AC502/2021	Respiratory Virus Unit, Microbiology Services Colindale, Public Health England
England/ALDP-12AC511/2021	Respiratory Virus Unit, Microbiology Services Colindale, Public Health England
England/ALDP-12AC53F/2021	Respiratory Virus Unit, Microbiology Services Colindale, Public Health England
England/ALDP-12AC54E/2021	Respiratory Virus Unit, Microbiology Services Colindale, Public Health England
England/ALDP-12AC57B/2021	Respiratory Virus Unit, Microbiology Services Colindale, Public Health England
England/ALDP-12AC58A/2021	Respiratory Virus Unit, Microbiology Services Colindale, Public Health England
England/ALDP-12AC599/2021	Respiratory Virus Unit, Microbiology Services Colindale, Public Health England
England/ALDP-12AC5A8/2021	Respiratory Virus Unit, Microbiology Services Colindale, Public Health England
England/ALDP-12AC5B7/2021	Respiratory Virus Unit, Microbiology Services Colindale, Public Health England
England/ALDP-12AC5C6/2021	Respiratory Virus Unit, Microbiology Services Colindale, Public Health England
England/ALDP-12AC5D5/2021	Respiratory Virus Unit, Microbiology Services Colindale, Public Health England
England/ALDP-12AC5E4/2021	Respiratory Virus Unit, Microbiology Services Colindale, Public Health England
England/ALDP-12AC60F/2021	Respiratory Virus Unit, Microbiology Services Colindale, Public Health England
England/ALDP-12AC62D/2021	Respiratory Virus Unit, Microbiology Services Colindale, Public Health England
England/ALDP-12AC63C/2021	Respiratory Virus Unit, Microbiology Services Colindale, Public Health England
England/ALDP-12AC64B/2021	Respiratory Virus Unit, Microbiology Services Colindale, Public Health England
England/ALDP-12AC65A/2021	Respiratory Virus Unit, Microbiology Services Colindale, Public Health England
England/ALDP-12AC669/2021	Respiratory Virus Unit, Microbiology Services Colindale, Public Health England
England/ALDP-12AC678/2021	Respiratory Virus Unit, Microbiology Services Colindale, Public Health England
England/ALDP-12AC687/2021	Respiratory Virus Unit, Microbiology Services Colindale, Public Health England
England/ALDP-12AC696/2021	Respiratory Virus Unit, Microbiology Services Colindale, Public Health England
England/ALDP-12AC6A5/2021	Respiratory Virus Unit, Microbiology Services Colindale, Public Health England
England/ALDP-12AC6B4/2021	Respiratory Virus Unit, Microbiology Services Colindale, Public Health England
England/ALDP-12AC6C3/2021	Respiratory Virus Unit, Microbiology Services Colindale, Public Health England
England/ALDP-12AC6D2/2021	Wellcome Sanger Institute
England/ALDP-12AC6E1/2021	Respiratory Virus Unit, Microbiology Services Colindale, Public Health England
England/ALDP-12AC6F0/2021	Respiratory Virus Unit, Microbiology Services Colindale, Public Health England
England/ALDP-12AC70C/2021	Respiratory Virus Unit, Microbiology Services Colindale, Public Health England
England/ALDP-12AC71B/2021	Respiratory Virus Unit, Microbiology Services Colindale, Public Health England
England/ALDP-12AC72A/2021	Respiratory Virus Unit, Microbiology Services Colindale, Public Health England
England/ALDP-12AC739/2021	Respiratory Virus Unit, Microbiology Services Colindale, Public Health England
England/ALDP-12AC748/2021	Respiratory Virus Unit, Microbiology Services Colindale, Public Health England
England/ALDP-12AC757/2021	Respiratory Virus Unit, Microbiology Services Colindale, Public Health England
England/ALDP-12AC766/2021	Respiratory Virus Unit, Microbiology Services Colindale, Public Health England
England/ALDP-12AC775/2021	Respiratory Virus Unit, Microbiology Services Colindale, Public Health England
England/ALDP-12AC784/2021	Wellcome Sanger Institute
England/ALDP-12AC793/2021	Respiratory Virus Unit, Microbiology Services Colindale, Public Health England
England/ALDP-12AC7A2/2021	Respiratory Virus Unit, Microbiology Services Colindale, Public Health England
England/ALDP-12AC7B1/2021	Respiratory Virus Unit, Microbiology Services Colindale, Public Health England
England/ALDP-12AC7C0/2021	Respiratory Virus Unit, Microbiology Services Colindale, Public Health England
England/ALDP-12AC7DF/2021	Respiratory Virus Unit, Microbiology Services Colindale, Public Health England
England/ALDP-12AC7EE/2021	Respiratory Virus Unit, Microbiology Services Colindale, Public Health England
England/ALDP-12AC809/2021	Respiratory Virus Unit, Microbiology Services Colindale, Public Health England
England/ALDP-12AC818/2021	Respiratory Virus Unit, Microbiology Services Colindale, Public Health England
England/ALDP-12AC827/2021	Respiratory Virus Unit, Microbiology Services Colindale, Public Health England
England/ALDP-12AC836/2021	Respiratory Virus Unit, Microbiology Services Colindale, Public Health England
England/ALDP-12AC845/2021	Respiratory Virus Unit, Microbiology Services Colindale, Public Health England
England/ALDP-12AC854/2021	Respiratory Virus Unit, Microbiology Services Colindale, Public Health England
England/ALDP-12AC863/2021	Respiratory Virus Unit, Microbiology Services Colindale, Public Health England
England/ALDP-12AC881/2021	Respiratory Virus Unit, Microbiology Services Colindale, Public Health England
England/ALDP-12AC890/2021	Respiratory Virus Unit, Microbiology Services Colindale, Public Health England
England/ALDP-12AC8AF/2021	Respiratory Virus Unit, Microbiology Services Colindale, Public Health England
England/ALDP-12AC8BE/2021	Respiratory Virus Unit, Microbiology Services Colindale, Public Health England
England/ALDP-12AC8CD/2021	Respiratory Virus Unit, Microbiology Services Colindale, Public Health England
England/ALDP-12AC8EB/2021	Respiratory Virus Unit, Microbiology Services Colindale, Public Health England
England/ALDP-12AC8FA/2021	Respiratory Virus Unit, Microbiology Services Colindale, Public Health England
England/ALDP-12AC906/2021	Respiratory Virus Unit, Microbiology Services Colindale, Public Health England
England/ALDP-12AC915/2021	Respiratory Virus Unit, Microbiology Services Colindale, Public Health England
England/ALDP-12AC924/2021	Respiratory Virus Unit, Microbiology Services Colindale, Public Health England
England/ALDP-12AC942/2021	Respiratory Virus Unit, Microbiology Services Colindale, Public Health England
England/ALDP-12AC951/2021	Respiratory Virus Unit, Microbiology Services Colindale, Public Health England
England/ALDP-12AC960/2021	Respiratory Virus Unit, Microbiology Services Colindale, Public Health England
England/ALDP-12AC97F/2021	Respiratory Virus Unit, Microbiology Services Colindale, Public Health England
England/ALDP-12AC9AC/2021	Respiratory Virus Unit, Microbiology Services Colindale, Public Health England
England/ALDP-12AC9BB/2021	Respiratory Virus Unit, Microbiology Services Colindale, Public Health England
England/ALDP-12AC9CA/2021	Respiratory Virus Unit, Microbiology Services Colindale, Public Health England
England/ALDP-12AC9D9/2021	Respiratory Virus Unit, Microbiology Services Colindale, Public Health England
England/ALDP-12AC9E8/2021	Respiratory Virus Unit, Microbiology Services Colindale, Public Health England
England/ALDP-12AC9F7/2021	Respiratory Virus Unit, Microbiology Services Colindale, Public Health England
England/ALDP-12ACA12/2021	Respiratory Virus Unit, Microbiology Services Colindale, Public Health England
England/ALDP-12ACA30/2021	Respiratory Virus Unit, Microbiology Services Colindale, Public Health England
England/ALDP-12ACA4F/2021	Respiratory Virus Unit, Microbiology Services Colindale, Public Health England
England/ALDP-12ACA5E/2021	Respiratory Virus Unit, Microbiology Services Colindale, Public Health England
England/ALDP-12ACA6D/2021	Respiratory Virus Unit, Microbiology Services Colindale, Public Health England
England/ALDP-12ACA7C/2021	Respiratory Virus Unit, Microbiology Services Colindale, Public Health England
England/ALDP-12ACA8B/2021	Respiratory Virus Unit, Microbiology Services Colindale, Public Health England
England/ALDP-12ACA9A/2021	Respiratory Virus Unit, Microbiology Services Colindale, Public Health England
England/ALDP-12ACAA9/2021	Respiratory Virus Unit, Microbiology Services Colindale, Public Health England
England/ALDP-12ACAB8/2021	Respiratory Virus Unit, Microbiology Services Colindale, Public Health England
England/ALDP-12ACAC7/2021	Respiratory Virus Unit, Microbiology Services Colindale, Public Health England
England/ALDP-12ACAD6/2021	Respiratory Virus Unit, Microbiology Services Colindale, Public Health England
England/ALDP-12ACAF4/2021	Respiratory Virus Unit, Microbiology Services Colindale, Public Health England
England/ALDP-12ACB00/2021	Respiratory Virus Unit, Microbiology Services Colindale, Public Health England
England/ALDP-12ACB1F/2021	Respiratory Virus Unit, Microbiology Services Colindale, Public Health England
England/ALDP-12ACB2E/2021	Respiratory Virus Unit, Microbiology Services Colindale, Public Health England
England/ALDP-12ACB3D/2021	Respiratory Virus Unit, Microbiology Services Colindale, Public Health England
England/ALDP-12ACB4C/2021	Respiratory Virus Unit, Microbiology Services Colindale, Public Health England
England/ALDP-12ACB5B/2021	Respiratory Virus Unit, Microbiology Services Colindale, Public Health England
England/ALDP-12ACB6A/2021	Respiratory Virus Unit, Microbiology Services Colindale, Public Health England
England/ALDP-12ACB88/2021	Respiratory Virus Unit, Microbiology Services Colindale, Public Health England
England/ALDP-12ACB97/2021	Respiratory Virus Unit, Microbiology Services Colindale, Public Health England
England/ALDP-12ACBC4/2021	Respiratory Virus Unit, Microbiology Services Colindale, Public Health England
England/ALDP-12ACBD3/2021	Respiratory Virus Unit, Microbiology Services Colindale, Public Health England
England/ALDP-12ACBE2/2021	Respiratory Virus Unit, Microbiology Services Colindale, Public Health England
England/ALDP-12ACBF1/2021	Respiratory Virus Unit, Microbiology Services Colindale, Public Health England
England/ALDP-12ACC0D/2021	Respiratory Virus Unit, Microbiology Services Colindale, Public Health England
England/ALDP-12ACC1C/2021	Respiratory Virus Unit, Microbiology Services Colindale, Public Health England
England/ALDP-12ACC2B/2021	Respiratory Virus Unit, Microbiology Services Colindale, Public Health England
England/ALDP-12ACC3A/2021	Respiratory Virus Unit, Microbiology Services Colindale, Public Health England
England/ALDP-12ACC49/2021	Respiratory Virus Unit, Microbiology Services Colindale, Public Health England
England/ALDP-12ACC58/2021	Respiratory Virus Unit, Microbiology Services Colindale, Public Health England
England/ALDP-12ACC67/2021	Respiratory Virus Unit, Microbiology Services Colindale, Public Health England
England/ALDP-12ACC76/2021	Respiratory Virus Unit, Microbiology Services Colindale, Public Health England
England/ALDP-12ACC85/2021	Respiratory Virus Unit, Microbiology Services Colindale, Public Health England
England/ALDP-12ACC94/2021	Respiratory Virus Unit, Microbiology Services Colindale, Public Health England
England/ALDP-12ACCC1/2021	Respiratory Virus Unit, Microbiology Services Colindale, Public Health England
England/ALDP-12ACCD0/2021	Respiratory Virus Unit, Microbiology Services Colindale, Public Health England
England/ALDP-12ACCEF/2021	Respiratory Virus Unit, Microbiology Services Colindale, Public Health England
England/ALDP-12ACD28/2021	Respiratory Virus Unit, Microbiology Services Colindale, Public Health England
England/ALDP-12ACD37/2021	Respiratory Virus Unit, Microbiology Services Colindale, Public Health England
England/ALDP-12ACD46/2021	Respiratory Virus Unit, Microbiology Services Colindale, Public Health England
England/ALDP-12ACD55/2021	Respiratory Virus Unit, Microbiology Services Colindale, Public Health England
England/ALDP-12ACD64/2021	Respiratory Virus Unit, Microbiology Services Colindale, Public Health England
England/ALDP-12ACD82/2021	Respiratory Virus Unit, Microbiology Services Colindale, Public Health England
England/ALDP-12ACD91/2021	Respiratory Virus Unit, Microbiology Services Colindale, Public Health England
England/ALDP-12ACDA0/2021	Respiratory Virus Unit, Microbiology Services Colindale, Public Health England
England/ALDP-12ACDBF/2021	Respiratory Virus Unit, Microbiology Services Colindale, Public Health England
England/ALDP-12ACDCE/2021	Respiratory Virus Unit, Microbiology Services Colindale, Public Health England
England/ALDP-12ACDDD/2021	Respiratory Virus Unit, Microbiology Services Colindale, Public Health England
England/ALDP-12ACDEC/2021	Respiratory Virus Unit, Microbiology Services Colindale, Public Health England
England/ALDP-12ACDFB/2021	Respiratory Virus Unit, Microbiology Services Colindale, Public Health England
England/ALDP-12ACE07/2021	Respiratory Virus Unit, Microbiology Services Colindale, Public Health England
England/ALDP-12ACE16/2021	Respiratory Virus Unit, Microbiology Services Colindale, Public Health England
England/ALDP-12ACE25/2021	Respiratory Virus Unit, Microbiology Services Colindale, Public Health England
England/ALDP-12ACE34/2021	Respiratory Virus Unit, Microbiology Services Colindale, Public Health England
England/ALDP-12ACE43/2021	Respiratory Virus Unit, Microbiology Services Colindale, Public Health England
England/ALDP-12ACE52/2021	Respiratory Virus Unit, Microbiology Services Colindale, Public Health England
England/ALDP-12ACE61/2021	Respiratory Virus Unit, Microbiology Services Colindale, Public Health England
England/ALDP-12ACE70/2021	Respiratory Virus Unit, Microbiology Services Colindale, Public Health England
England/ALDP-12ACE8F/2021	Respiratory Virus Unit, Microbiology Services Colindale, Public Health England
England/ALDP-12ACE9E/2021	Respiratory Virus Unit, Microbiology Services Colindale, Public Health England
England/ALDP-12ACEAD/2021	Wellcome Sanger Institute
England/ALDP-12ACECB/2021	Respiratory Virus Unit, Microbiology Services Colindale, Public Health England
England/ALDP-12ACEDA/2021	Respiratory Virus Unit, Microbiology Services Colindale, Public Health England
England/ALDP-12ACEE9/2021	Respiratory Virus Unit, Microbiology Services Colindale, Public Health England
England/ALDP-12ACEF8/2021	Respiratory Virus Unit, Microbiology Services Colindale, Public Health England
England/ALDP-12ACF22/2021	Respiratory Virus Unit, Microbiology Services Colindale, Public Health England
England/ALDP-12ACF40/2021	Respiratory Virus Unit, Microbiology Services Colindale, Public Health England
England/ALDP-12ACF5F/2021	Respiratory Virus Unit, Microbiology Services Colindale, Public Health England
England/ALDP-12ACF6E/2021	Wellcome Sanger Institute
England/ALDP-12ACF7D/2021	Respiratory Virus Unit, Microbiology Services Colindale, Public Health England
England/ALDP-12ACF8C/2021	Respiratory Virus Unit, Microbiology Services Colindale, Public Health England
England/ALDP-12ACF9B/2021	Respiratory Virus Unit, Microbiology Services Colindale, Public Health England
England/ALDP-12ACFAA/2021	Respiratory Virus Unit, Microbiology Services Colindale, Public Health England
England/ALDP-12ACFB9/2021	Respiratory Virus Unit, Microbiology Services Colindale, Public Health England
England/ALDP-12ACFD7/2021	Respiratory Virus Unit, Microbiology Services Colindale, Public Health England
England/ALDP-12ACFE6/2021	Respiratory Virus Unit, Microbiology Services Colindale, Public Health England
England/ALDP-12ACFF5/2021	Respiratory Virus Unit, Microbiology Services Colindale, Public Health England
England/ALDP-12AD000/2021	Respiratory Virus Unit, Microbiology Services Colindale, Public Health England
England/ALDP-12AD01F/2021	Respiratory Virus Unit, Microbiology Services Colindale, Public Health England
England/ALDP-12AD02E/2021	Respiratory Virus Unit, Microbiology Services Colindale, Public Health England
England/ALDP-12AD03D/2021	Respiratory Virus Unit, Microbiology Services Colindale, Public Health England
England/ALDP-12AD04C/2021	Respiratory Virus Unit, Microbiology Services Colindale, Public Health England
England/ALDP-12AD05B/2021	Respiratory Virus Unit, Microbiology Services Colindale, Public Health England
England/ALDP-12AD06A/2021	Respiratory Virus Unit, Microbiology Services Colindale, Public Health England
England/ALDP-12AD079/2021	Respiratory Virus Unit, Microbiology Services Colindale, Public Health England
England/ALDP-12AD097/2021	Respiratory Virus Unit, Microbiology Services Colindale, Public Health England
England/ALDP-12AD0A6/2021	Respiratory Virus Unit, Microbiology Services Colindale, Public Health England
England/ALDP-12AD0B5/2021	Respiratory Virus Unit, Microbiology Services Colindale, Public Health England
England/ALDP-12AD0C4/2021	Respiratory Virus Unit, Microbiology Services Colindale, Public Health England
England/ALDP-12AD0D3/2021	Respiratory Virus Unit, Microbiology Services Colindale, Public Health England
England/ALDP-12AD0E2/2021	Respiratory Virus Unit, Microbiology Services Colindale, Public Health England
England/ALDP-12AD0F1/2021	Respiratory Virus Unit, Microbiology Services Colindale, Public Health England
England/ALDP-12AD10D/2021	Respiratory Virus Unit, Microbiology Services Colindale, Public Health England
England/ALDP-12AD11C/2021	Respiratory Virus Unit, Microbiology Services Colindale, Public Health England
England/ALDP-12AD12B/2021	Respiratory Virus Unit, Microbiology Services Colindale, Public Health England
England/ALDP-12AD13A/2021	Respiratory Virus Unit, Microbiology Services Colindale, Public Health England
England/ALDP-12AD158/2021	Respiratory Virus Unit, Microbiology Services Colindale, Public Health England
England/ALDP-12AD167/2021	Respiratory Virus Unit, Microbiology Services Colindale, Public Health England
England/ALDP-12AD176/2021	Respiratory Virus Unit, Microbiology Services Colindale, Public Health England
England/ALDP-12AD185/2021	Respiratory Virus Unit, Microbiology Services Colindale, Public Health England
England/ALDP-12AD194/2021	Respiratory Virus Unit, Microbiology Services Colindale, Public Health England
England/ALDP-12AD1B2/2021	Respiratory Virus Unit, Microbiology Services Colindale, Public Health England
England/ALDP-12AD1D0/2021	Respiratory Virus Unit, Microbiology Services Colindale, Public Health England
England/ALDP-12AD1EF/2021	Respiratory Virus Unit, Microbiology Services Colindale, Public Health England
England/ALDP-12AD20A/2021	Respiratory Virus Unit, Microbiology Services Colindale, Public Health England
England/ALDP-12AD219/2021	Respiratory Virus Unit, Microbiology Services Colindale, Public Health England
England/ALDP-12AD228/2021	Respiratory Virus Unit, Microbiology Services Colindale, Public Health England
England/ALDP-12AD237/2021	Respiratory Virus Unit, Microbiology Services Colindale, Public Health England
England/ALDP-12AD246/2021	Respiratory Virus Unit, Microbiology Services Colindale, Public Health England
England/ALDP-12AD264/2021	Respiratory Virus Unit, Microbiology Services Colindale, Public Health England
England/ALDP-12AD273/2021	Respiratory Virus Unit, Microbiology Services Colindale, Public Health England
England/ALDP-12AD282/2021	Respiratory Virus Unit, Microbiology Services Colindale, Public Health England
England/ALDP-12AD291/2021	Respiratory Virus Unit, Microbiology Services Colindale, Public Health England
England/ALDP-12AD2A0/2021	Respiratory Virus Unit, Microbiology Services Colindale, Public Health England
England/ALDP-12AD2BF/2021	Respiratory Virus Unit, Microbiology Services Colindale, Public Health England
England/ALDP-12AD2CE/2021	Respiratory Virus Unit, Microbiology Services Colindale, Public Health England
England/ALDP-12AD2DD/2021	Respiratory Virus Unit, Microbiology Services Colindale, Public Health England
England/ALDP-12AD2EC/2021	Respiratory Virus Unit, Microbiology Services Colindale, Public Health England
England/ALDP-12AD2FB/2021	Respiratory Virus Unit, Microbiology Services Colindale, Public Health England
England/ALDP-12AD307/2021	Wellcome Sanger Institute
England/ALDP-12AD316/2021	Respiratory Virus Unit, Microbiology Services Colindale, Public Health England
England/ALDP-12AD325/2021	Respiratory Virus Unit, Microbiology Services Colindale, Public Health England
England/ALDP-12AD334/2021	Respiratory Virus Unit, Microbiology Services Colindale, Public Health England
England/ALDP-12AD343/2021	Respiratory Virus Unit, Microbiology Services Colindale, Public Health England
England/ALDP-12AD352/2021	Respiratory Virus Unit, Microbiology Services Colindale, Public Health England
England/ALDP-12AD370/2021	Respiratory Virus Unit, Microbiology Services Colindale, Public Health England
England/ALDP-12AD38F/2021	Respiratory Virus Unit, Microbiology Services Colindale, Public Health England
England/ALDP-12AD39E/2021	Respiratory Virus Unit, Microbiology Services Colindale, Public Health England
England/ALDP-12AD3AD/2021	Respiratory Virus Unit, Microbiology Services Colindale, Public Health England
England/ALDP-12AD3BC/2021	Wellcome Sanger Institute
England/ALDP-12AD3CB/2021	Respiratory Virus Unit, Microbiology Services Colindale, Public Health England
England/ALDP-12AD3DA/2021	Respiratory Virus Unit, Microbiology Services Colindale, Public Health England
England/ALDP-12AD3E9/2021	Respiratory Virus Unit, Microbiology Services Colindale, Public Health England
England/ALDP-12AD3F8/2021	Respiratory Virus Unit, Microbiology Services Colindale, Public Health England
England/ALDP-12AD404/2021	Respiratory Virus Unit, Microbiology Services Colindale, Public Health England
England/ALDP-12AD422/2021	Respiratory Virus Unit, Microbiology Services Colindale, Public Health England
England/ALDP-12AD431/2021	Respiratory Virus Unit, Microbiology Services Colindale, Public Health England
England/ALDP-12AD440/2021	Respiratory Virus Unit, Microbiology Services Colindale, Public Health England
England/ALDP-12AD45F/2021	Respiratory Virus Unit, Microbiology Services Colindale, Public Health England
England/ALDP-12AD46E/2021	Respiratory Virus Unit, Microbiology Services Colindale, Public Health England
England/ALDP-12AD47D/2021	Respiratory Virus Unit, Microbiology Services Colindale, Public Health England
England/ALDP-12AD48C/2021	Respiratory Virus Unit, Microbiology Services Colindale, Public Health England
England/ALDP-12AD49B/2021	Respiratory Virus Unit, Microbiology Services Colindale, Public Health England
England/ALDP-12AD4AA/2021	Respiratory Virus Unit, Microbiology Services Colindale, Public Health England
England/ALDP-12AD4B9/2021	Respiratory Virus Unit, Microbiology Services Colindale, Public Health England
England/ALDP-12AD4C8/2021	Respiratory Virus Unit, Microbiology Services Colindale, Public Health England
England/ALDP-12AD4E6/2021	Respiratory Virus Unit, Microbiology Services Colindale, Public Health England
England/ALDP-12AD4F5/2021	Respiratory Virus Unit, Microbiology Services Colindale, Public Health England
England/ALDP-12AD510/2021	Respiratory Virus Unit, Microbiology Services Colindale, Public Health England
England/ALDP-12AD52F/2021	Respiratory Virus Unit, Microbiology Services Colindale, Public Health England
England/ALDP-12AE0F0/2021	Respiratory Virus Unit, Microbiology Services Colindale, Public Health England
England/ALDP-12AE10C/2021	Wellcome Sanger Institute
England/ALDP-12AE11B/2021	Respiratory Virus Unit, Microbiology Services Colindale, Public Health England
England/ALDP-12AE12A/2021	Respiratory Virus Unit, Microbiology Services Colindale, Public Health England
England/ALDP-12AE139/2021	Respiratory Virus Unit, Microbiology Services Colindale, Public Health England
England/ALDP-12AE148/2021	Respiratory Virus Unit, Microbiology Services Colindale, Public Health England
England/ALDP-12AE157/2021	Respiratory Virus Unit, Microbiology Services Colindale, Public Health England
England/ALDP-12AE166/2021	Respiratory Virus Unit, Microbiology Services Colindale, Public Health England
England/ALDP-12AE184/2021	Respiratory Virus Unit, Microbiology Services Colindale, Public Health England
England/ALDP-12AE193/2021	Respiratory Virus Unit, Microbiology Services Colindale, Public Health England
England/ALDP-12AE1A2/2021	Respiratory Virus Unit, Microbiology Services Colindale, Public Health England
England/ALDP-12AE1B1/2021	Respiratory Virus Unit, Microbiology Services Colindale, Public Health England
England/ALDP-12AE1C0/2021	Respiratory Virus Unit, Microbiology Services Colindale, Public Health England
England/ALDP-12AE1DF/2021	Respiratory Virus Unit, Microbiology Services Colindale, Public Health England
England/ALDP-12AE1EE/2021	Respiratory Virus Unit, Microbiology Services Colindale, Public Health England
England/ALDP-12AE1FD/2021	Respiratory Virus Unit, Microbiology Services Colindale, Public Health England
England/ALDP-12AE209/2021	Respiratory Virus Unit, Microbiology Services Colindale, Public Health England
England/ALDP-12AE218/2021	Respiratory Virus Unit, Microbiology Services Colindale, Public Health England
England/ALDP-12AE227/2021	Respiratory Virus Unit, Microbiology Services Colindale, Public Health England
England/ALDP-12AE236/2021	Respiratory Virus Unit, Microbiology Services Colindale, Public Health England
England/ALDP-12AE245/2021	Respiratory Virus Unit, Microbiology Services Colindale, Public Health England
England/ALDP-12AE254/2021	Respiratory Virus Unit, Microbiology Services Colindale, Public Health England
England/ALDP-12AE263/2021	Respiratory Virus Unit, Microbiology Services Colindale, Public Health England
England/ALDP-12AE272/2021	Respiratory Virus Unit, Microbiology Services Colindale, Public Health England
England/ALDP-12AE290/2021	Respiratory Virus Unit, Microbiology Services Colindale, Public Health England
England/ALDP-12AE2AF/2021	Respiratory Virus Unit, Microbiology Services Colindale, Public Health England
England/ALDP-12AE2BE/2021	Respiratory Virus Unit, Microbiology Services Colindale, Public Health England
England/ALDP-12AE2CD/2021	Respiratory Virus Unit, Microbiology Services Colindale, Public Health England
England/ALDP-12AE2DC/2021	Respiratory Virus Unit, Microbiology Services Colindale, Public Health England
England/ALDP-12AE2EB/2021	Respiratory Virus Unit, Microbiology Services Colindale, Public Health England
England/ALDP-12AE2FA/2021	Respiratory Virus Unit, Microbiology Services Colindale, Public Health England
England/ALDP-12AE306/2021	Wellcome Sanger Institute
England/ALDP-12AE324/2021	Respiratory Virus Unit, Microbiology Services Colindale, Public Health England
England/ALDP-12AE333/2021	Respiratory Virus Unit, Microbiology Services Colindale, Public Health England
England/ALDP-12AE342/2021	Respiratory Virus Unit, Microbiology Services Colindale, Public Health England
England/ALDP-12AE351/2021	Respiratory Virus Unit, Microbiology Services Colindale, Public Health England
England/ALDP-12AE360/2021	Respiratory Virus Unit, Microbiology Services Colindale, Public Health England
England/ALDP-12AE37F/2021	Respiratory Virus Unit, Microbiology Services Colindale, Public Health England
England/ALDP-12AE38E/2021	Wellcome Sanger Institute
England/ALDP-12AE39D/2021	Respiratory Virus Unit, Microbiology Services Colindale, Public Health England
England/ALDP-12AE3BB/2021	Respiratory Virus Unit, Microbiology Services Colindale, Public Health England
England/ALDP-12AE3CA/2021	Respiratory Virus Unit, Microbiology Services Colindale, Public Health England
England/ALDP-12AE3D9/2021	Respiratory Virus Unit, Microbiology Services Colindale, Public Health England
England/ALDP-12AE3E8/2021	Respiratory Virus Unit, Microbiology Services Colindale, Public Health England
England/ALDP-12AE3F7/2021	Respiratory Virus Unit, Microbiology Services Colindale, Public Health England
England/ALDP-12AE403/2021	Respiratory Virus Unit, Microbiology Services Colindale, Public Health England
England/ALDP-12AE412/2021	Respiratory Virus Unit, Microbiology Services Colindale, Public Health England
England/ALDP-12AE421/2021	Respiratory Virus Unit, Microbiology Services Colindale, Public Health England
England/ALDP-12AE430/2021	Respiratory Virus Unit, Microbiology Services Colindale, Public Health England
England/ALDP-12AE44F/2021	Respiratory Virus Unit, Microbiology Services Colindale, Public Health England
England/ALDP-12AE46D/2021	Respiratory Virus Unit, Microbiology Services Colindale, Public Health England
England/ALDP-12AE47C/2021	Respiratory Virus Unit, Microbiology Services Colindale, Public Health England
England/ALDP-12AE49A/2021	Respiratory Virus Unit, Microbiology Services Colindale, Public Health England
England/ALDP-12AE4A9/2021	Respiratory Virus Unit, Microbiology Services Colindale, Public Health England
England/ALDP-12AE4B8/2021	Respiratory Virus Unit, Microbiology Services Colindale, Public Health England
England/ALDP-12AE4C7/2021	Respiratory Virus Unit, Microbiology Services Colindale, Public Health England
England/ALDP-12AE4D6/2021	Respiratory Virus Unit, Microbiology Services Colindale, Public Health England
England/ALDP-12AE4E5/2021	Respiratory Virus Unit, Microbiology Services Colindale, Public Health England
England/ALDP-12AE4F4/2021	Respiratory Virus Unit, Microbiology Services Colindale, Public Health England
England/ALDP-12AE51F/2021	Respiratory Virus Unit, Microbiology Services Colindale, Public Health England
England/ALDP-12AE52E/2021	Respiratory Virus Unit, Microbiology Services Colindale, Public Health England
England/ALDP-12AE53D/2021	Respiratory Virus Unit, Microbiology Services Colindale, Public Health England
England/ALDP-12AE54C/2021	Respiratory Virus Unit, Microbiology Services Colindale, Public Health England
England/ALDP-12AE55B/2021	Respiratory Virus Unit, Microbiology Services Colindale, Public Health England
England/ALDP-12AE56A/2021	Respiratory Virus Unit, Microbiology Services Colindale, Public Health England
England/ALDP-12AE579/2021	Respiratory Virus Unit, Microbiology Services Colindale, Public Health England
England/ALDP-12AE588/2021	Respiratory Virus Unit, Microbiology Services Colindale, Public Health England
England/ALDP-12AE597/2021	Respiratory Virus Unit, Microbiology Services Colindale, Public Health England
England/ALDP-12AE5A6/2021	Respiratory Virus Unit, Microbiology Services Colindale, Public Health England
England/ALDP-12AE5B5/2021	Respiratory Virus Unit, Microbiology Services Colindale, Public Health England
England/ALDP-12AE5C4/2021	Respiratory Virus Unit, Microbiology Services Colindale, Public Health England
England/ALDP-12AE5F1/2021	Respiratory Virus Unit, Microbiology Services Colindale, Public Health England
England/ALDP-12AE61C/2021	Respiratory Virus Unit, Microbiology Services Colindale, Public Health England
England/ALDP-12AE62B/2021	Respiratory Virus Unit, Microbiology Services Colindale, Public Health England
England/ALDP-12AE63A/2021	Respiratory Virus Unit, Microbiology Services Colindale, Public Health England
England/ALDP-12AE649/2021	Respiratory Virus Unit, Microbiology Services Colindale, Public Health England
England/ALDP-12AE658/2021	Respiratory Virus Unit, Microbiology Services Colindale, Public Health England
England/ALDP-12AE667/2021	Respiratory Virus Unit, Microbiology Services Colindale, Public Health England
England/ALDP-12AE676/2021	Respiratory Virus Unit, Microbiology Services Colindale, Public Health England
England/ALDP-12AE685/2021	Respiratory Virus Unit, Microbiology Services Colindale, Public Health England
England/ALDP-12AE694/2021	Respiratory Virus Unit, Microbiology Services Colindale, Public Health England
England/ALDP-12AE6A3/2021	Respiratory Virus Unit, Microbiology Services Colindale, Public Health England
England/ALDP-12AE6B2/2021	Respiratory Virus Unit, Microbiology Services Colindale, Public Health England
England/ALDP-12AE6C1/2021	Respiratory Virus Unit, Microbiology Services Colindale, Public Health England
England/ALDP-12AE6D0/2021	Respiratory Virus Unit, Microbiology Services Colindale, Public Health England
England/ALDP-12AE6EF/2021	Respiratory Virus Unit, Microbiology Services Colindale, Public Health England
England/ALDP-12AE6FE/2021	Respiratory Virus Unit, Microbiology Services Colindale, Public Health England
England/ALDP-12AE70A/2021	Respiratory Virus Unit, Microbiology Services Colindale, Public Health England
England/ALDP-12AE719/2021	Respiratory Virus Unit, Microbiology Services Colindale, Public Health England
England/ALDP-12AE728/2021	Respiratory Virus Unit, Microbiology Services Colindale, Public Health England
England/ALDP-12AE737/2021	Respiratory Virus Unit, Microbiology Services Colindale, Public Health England
England/ALDP-12AE746/2021	Respiratory Virus Unit, Microbiology Services Colindale, Public Health England
England/ALDP-12AE755/2021	Respiratory Virus Unit, Microbiology Services Colindale, Public Health England
England/ALDP-12AE773/2021	Respiratory Virus Unit, Microbiology Services Colindale, Public Health England
England/ALDP-12AE782/2021	Respiratory Virus Unit, Microbiology Services Colindale, Public Health England
England/ALDP-12AE791/2021	Respiratory Virus Unit, Microbiology Services Colindale, Public Health England
England/ALDP-12AE7BF/2021	Respiratory Virus Unit, Microbiology Services Colindale, Public Health England
England/ALDP-12AE7CE/2021	Wellcome Sanger Institute
England/ALDP-12AE7DD/2021	Respiratory Virus Unit, Microbiology Services Colindale, Public Health England
England/ALDP-12AE7EC/2021	Respiratory Virus Unit, Microbiology Services Colindale, Public Health England
England/ALDP-12AE7FB/2021	Respiratory Virus Unit, Microbiology Services Colindale, Public Health England
England/ALDP-12AE807/2021	Respiratory Virus Unit, Microbiology Services Colindale, Public Health England
England/ALDP-12AE816/2021	Respiratory Virus Unit, Microbiology Services Colindale, Public Health England
England/ALDP-12AE825/2021	Respiratory Virus Unit, Microbiology Services Colindale, Public Health England
England/ALDP-12AE834/2021	Respiratory Virus Unit, Microbiology Services Colindale, Public Health England
England/ALDP-12AE843/2021	Respiratory Virus Unit, Microbiology Services Colindale, Public Health England
England/ALDP-12AE852/2021	Respiratory Virus Unit, Microbiology Services Colindale, Public Health England
England/ALDP-12AE861/2021	Respiratory Virus Unit, Microbiology Services Colindale, Public Health England
England/ALDP-12AE870/2021	Respiratory Virus Unit, Microbiology Services Colindale, Public Health England
England/ALDP-12AE88F/2021	Respiratory Virus Unit, Microbiology Services Colindale, Public Health England
England/ALDP-12AE89E/2021	Respiratory Virus Unit, Microbiology Services Colindale, Public Health England
England/ALDP-12AE8AD/2021	Respiratory Virus Unit, Microbiology Services Colindale, Public Health England
England/ALDP-12AE8BC/2021	Respiratory Virus Unit, Microbiology Services Colindale, Public Health England
England/ALDP-12AE8CB/2021	Respiratory Virus Unit, Microbiology Services Colindale, Public Health England
England/ALDP-12AE8DA/2021	Respiratory Virus Unit, Microbiology Services Colindale, Public Health England
England/ALDP-12AE8E9/2021	Respiratory Virus Unit, Microbiology Services Colindale, Public Health England
England/ALDP-12AE904/2021	Respiratory Virus Unit, Microbiology Services Colindale, Public Health England
England/ALDP-12AE913/2021	Respiratory Virus Unit, Microbiology Services Colindale, Public Health England
England/ALDP-12AE922/2021	Respiratory Virus Unit, Microbiology Services Colindale, Public Health England
England/ALDP-12AE931/2021	Respiratory Virus Unit, Microbiology Services Colindale, Public Health England
England/ALDP-12AE940/2021	Respiratory Virus Unit, Microbiology Services Colindale, Public Health England
England/ALDP-12AE97D/2021	Respiratory Virus Unit, Microbiology Services Colindale, Public Health England
England/ALDP-12AE98C/2021	Respiratory Virus Unit, Microbiology Services Colindale, Public Health England
England/ALDP-12AE9C8/2021	Respiratory Virus Unit, Microbiology Services Colindale, Public Health England
England/ALDP-12AEA01/2021	Respiratory Virus Unit, Microbiology Services Colindale, Public Health England
England/ALDP-12AEA10/2021	Respiratory Virus Unit, Microbiology Services Colindale, Public Health England
England/ALDP-12AEA2F/2021	Respiratory Virus Unit, Microbiology Services Colindale, Public Health England
England/ALDP-12AEA3E/2021	Respiratory Virus Unit, Microbiology Services Colindale, Public Health England
England/ALDP-12AEA4D/2021	Respiratory Virus Unit, Microbiology Services Colindale, Public Health England
England/ALDP-12AEA5C/2021	Respiratory Virus Unit, Microbiology Services Colindale, Public Health England
England/ALDP-12AEA6B/2021	Respiratory Virus Unit, Microbiology Services Colindale, Public Health England
England/ALDP-12AEA7A/2021	Respiratory Virus Unit, Microbiology Services Colindale, Public Health England
England/ALDP-12AEA89/2021	Wellcome Sanger Institute
England/ALDP-12AEA98/2021	Respiratory Virus Unit, Microbiology Services Colindale, Public Health England
England/ALDP-12AEAB6/2021	Respiratory Virus Unit, Microbiology Services Colindale, Public Health England
England/ALDP-12AEAD4/2021	Respiratory Virus Unit, Microbiology Services Colindale, Public Health England
England/ALDP-12AEAE3/2021	Respiratory Virus Unit, Microbiology Services Colindale, Public Health England
England/ALDP-12AEAF2/2021	Respiratory Virus Unit, Microbiology Services Colindale, Public Health England
England/ALDP-12AEB0E/2021	Respiratory Virus Unit, Microbiology Services Colindale, Public Health England
England/ALDP-12AEB1D/2021	Respiratory Virus Unit, Microbiology Services Colindale, Public Health England
England/ALDP-12AEB2C/2021	Respiratory Virus Unit, Microbiology Services Colindale, Public Health England
England/ALDP-12AEB3B/2021	Respiratory Virus Unit, Microbiology Services Colindale, Public Health England
England/ALDP-12AEB4A/2021	Respiratory Virus Unit, Microbiology Services Colindale, Public Health England
England/ALDP-12AEB59/2021	Respiratory Virus Unit, Microbiology Services Colindale, Public Health England
England/ALDP-12AEB68/2021	Respiratory Virus Unit, Microbiology Services Colindale, Public Health England
England/ALDP-12AEB77/2021	Respiratory Virus Unit, Microbiology Services Colindale, Public Health England
England/ALDP-12AEB86/2021	Respiratory Virus Unit, Microbiology Services Colindale, Public Health England
England/ALDP-12AEB95/2021	Respiratory Virus Unit, Microbiology Services Colindale, Public Health England
England/ALDP-12AEBA4/2021	Respiratory Virus Unit, Microbiology Services Colindale, Public Health England
England/ALDP-12AEBB3/2021	Respiratory Virus Unit, Microbiology Services Colindale, Public Health England
England/ALDP-12AEBC2/2021	Respiratory Virus Unit, Microbiology Services Colindale, Public Health England
England/ALDP-12AEBD1/2021	Respiratory Virus Unit, Microbiology Services Colindale, Public Health England
England/ALDP-12AEBE0/2021	Respiratory Virus Unit, Microbiology Services Colindale, Public Health England
England/ALDP-12AEBFF/2021	Respiratory Virus Unit, Microbiology Services Colindale, Public Health England
England/ALDP-12AEC0B/2021	Respiratory Virus Unit, Microbiology Services Colindale, Public Health England
England/ALDP-12AEC29/2021	Respiratory Virus Unit, Microbiology Services Colindale, Public Health England
England/ALDP-12AEC38/2021	Respiratory Virus Unit, Microbiology Services Colindale, Public Health England
England/ALDP-12AEC47/2021	Respiratory Virus Unit, Microbiology Services Colindale, Public Health England
England/ALDP-12AEC65/2021	Respiratory Virus Unit, Microbiology Services Colindale, Public Health England
England/ALDP-12AEC74/2021	Respiratory Virus Unit, Microbiology Services Colindale, Public Health England
England/ALDP-12AEC92/2021	Respiratory Virus Unit, Microbiology Services Colindale, Public Health England
England/ALDP-12AECA1/2021	Respiratory Virus Unit, Microbiology Services Colindale, Public Health England
England/ALDP-12BADCD/2021	Respiratory Virus Unit, Microbiology Services Colindale, Public Health England
England/ALDP-12BADEB/2021	Respiratory Virus Unit, Microbiology Services Colindale, Public Health England
England/ALDP-12BADFA/2021	Respiratory Virus Unit, Microbiology Services Colindale, Public Health England
England/ALDP-12BAE06/2021	Respiratory Virus Unit, Microbiology Services Colindale, Public Health England
England/ALDP-12BAE24/2021	Respiratory Virus Unit, Microbiology Services Colindale, Public Health England
England/ALDP-12BAE42/2021	Respiratory Virus Unit, Microbiology Services Colindale, Public Health England
England/ALDP-12BAE51/2021	Respiratory Virus Unit, Microbiology Services Colindale, Public Health England
England/ALDP-12BAE60/2021	Respiratory Virus Unit, Microbiology Services Colindale, Public Health England
England/ALDP-12BAE7F/2021	Wellcome Sanger Institute
England/ALDP-12BAE9D/2021	Respiratory Virus Unit, Microbiology Services Colindale, Public Health England
England/ALDP-12BAEAC/2021	Respiratory Virus Unit, Microbiology Services Colindale, Public Health England
England/ALDP-12BAECA/2021	Respiratory Virus Unit, Microbiology Services Colindale, Public Health England
England/ALDP-12BAEE8/2021	Respiratory Virus Unit, Microbiology Services Colindale, Public Health England
England/ALDP-12BAEF7/2021	Respiratory Virus Unit, Microbiology Services Colindale, Public Health England
England/ALDP-12BAF12/2021	Respiratory Virus Unit, Microbiology Services Colindale, Public Health England
England/ALDP-12BAF21/2021	Respiratory Virus Unit, Microbiology Services Colindale, Public Health England
England/ALDP-12BAF5E/2021	Respiratory Virus Unit, Microbiology Services Colindale, Public Health England
England/ALDP-12BAF7C/2021	Respiratory Virus Unit, Microbiology Services Colindale, Public Health England
England/ALDP-12BAF8B/2021	Respiratory Virus Unit, Microbiology Services Colindale, Public Health England
England/ALDP-12BAF9A/2021	Respiratory Virus Unit, Microbiology Services Colindale, Public Health England
England/ALDP-12BAFA9/2021	Wellcome Sanger Institute
England/ALDP-12BAFB8/2021	Respiratory Virus Unit, Microbiology Services Colindale, Public Health England
England/ALDP-12BAFC7/2021	Respiratory Virus Unit, Microbiology Services Colindale, Public Health England
England/ALDP-12BAFE5/2021	Respiratory Virus Unit, Microbiology Services Colindale, Public Health England
England/ALDP-12BB00F/2021	Respiratory Virus Unit, Microbiology Services Colindale, Public Health England
England/ALDP-12BB02D/2021	Respiratory Virus Unit, Microbiology Services Colindale, Public Health England
England/ALDP-12BB03C/2021	Respiratory Virus Unit, Microbiology Services Colindale, Public Health England
England/ALDP-12BB04B/2021	Respiratory Virus Unit, Microbiology Services Colindale, Public Health England
England/ALDP-12BB05A/2021	Respiratory Virus Unit, Microbiology Services Colindale, Public Health England
England/ALDP-12BB069/2021	Respiratory Virus Unit, Microbiology Services Colindale, Public Health England
England/ALDP-12BB087/2021	Respiratory Virus Unit, Microbiology Services Colindale, Public Health England
England/ALDP-12BB096/2021	Respiratory Virus Unit, Microbiology Services Colindale, Public Health England
England/ALDP-12BB0C3/2021	Respiratory Virus Unit, Microbiology Services Colindale, Public Health England
England/ALDP-12BB0D2/2021	Respiratory Virus Unit, Microbiology Services Colindale, Public Health England
England/ALDP-12BB0E1/2021	Respiratory Virus Unit, Microbiology Services Colindale, Public Health England
England/ALDP-12BB0F0/2021	Respiratory Virus Unit, Microbiology Services Colindale, Public Health England
England/ALDP-12BB11B/2021	Respiratory Virus Unit, Microbiology Services Colindale, Public Health England
England/ALDP-12BB139/2021	Respiratory Virus Unit, Microbiology Services Colindale, Public Health England
England/ALDP-12BB157/2021	Respiratory Virus Unit, Microbiology Services Colindale, Public Health England
England/ALDP-12BB166/2021	Respiratory Virus Unit, Microbiology Services Colindale, Public Health England
England/ALDP-12BB175/2021	Respiratory Virus Unit, Microbiology Services Colindale, Public Health England
England/ALDP-12BB184/2021	Respiratory Virus Unit, Microbiology Services Colindale, Public Health England
England/ALDP-12BB193/2021	Respiratory Virus Unit, Microbiology Services Colindale, Public Health England
England/ALDP-12BB1B1/2021	Wellcome Sanger Institute
England/ALDP-12BB1C0/2021	Respiratory Virus Unit, Microbiology Services Colindale, Public Health England
England/ALDP-12BB1EE/2021	Respiratory Virus Unit, Microbiology Services Colindale, Public Health England
England/ALDP-12BB209/2021	Respiratory Virus Unit, Microbiology Services Colindale, Public Health England
England/ALDP-12BB218/2021	Respiratory Virus Unit, Microbiology Services Colindale, Public Health England
England/ALDP-12BB227/2021	Respiratory Virus Unit, Microbiology Services Colindale, Public Health England
England/ALDP-12BB245/2021	Respiratory Virus Unit, Microbiology Services Colindale, Public Health England
England/ALDP-12BB254/2021	Respiratory Virus Unit, Microbiology Services Colindale, Public Health England
England/ALDP-12BB263/2021	Respiratory Virus Unit, Microbiology Services Colindale, Public Health England
England/ALDP-12BB272/2021	Respiratory Virus Unit, Microbiology Services Colindale, Public Health England
England/ALDP-12BB281/2021	Respiratory Virus Unit, Microbiology Services Colindale, Public Health England
England/ALDP-12BB290/2021	Respiratory Virus Unit, Microbiology Services Colindale, Public Health England
England/ALDP-12BB2AF/2021	Respiratory Virus Unit, Microbiology Services Colindale, Public Health England
England/ALDP-12BB2CD/2021	Respiratory Virus Unit, Microbiology Services Colindale, Public Health England
England/ALDP-12BB2DC/2021	Respiratory Virus Unit, Microbiology Services Colindale, Public Health England
England/ALDP-12BB2EB/2021	Respiratory Virus Unit, Microbiology Services Colindale, Public Health England
England/ALDP-12BB2FA/2021	Respiratory Virus Unit, Microbiology Services Colindale, Public Health England
England/ALDP-12BB306/2021	Respiratory Virus Unit, Microbiology Services Colindale, Public Health England
England/ALDP-12BB315/2021	Respiratory Virus Unit, Microbiology Services Colindale, Public Health England
England/ALDP-12C3550/2021	Respiratory Virus Unit, Microbiology Services Colindale, Public Health England
England/ALDP-12C356F/2021	Respiratory Virus Unit, Microbiology Services Colindale, Public Health England
England/ALDP-12C357E/2021	Respiratory Virus Unit, Microbiology Services Colindale, Public Health England
England/ALDP-12C358D/2021	Respiratory Virus Unit, Microbiology Services Colindale, Public Health England
England/ALDP-12C359C/2021	Respiratory Virus Unit, Microbiology Services Colindale, Public Health England
England/ALDP-12C35AB/2021	Respiratory Virus Unit, Microbiology Services Colindale, Public Health England
England/ALDP-12C35BA/2021	Respiratory Virus Unit, Microbiology Services Colindale, Public Health England
England/ALDP-12C35C9/2021	Respiratory Virus Unit, Microbiology Services Colindale, Public Health England
England/ALDP-12C35D8/2021	Respiratory Virus Unit, Microbiology Services Colindale, Public Health England
England/ALDP-12C35E7/2021	Respiratory Virus Unit, Microbiology Services Colindale, Public Health England
England/ALDP-12C35F6/2021	Respiratory Virus Unit, Microbiology Services Colindale, Public Health England
England/ALDP-12C3602/2021	Respiratory Virus Unit, Microbiology Services Colindale, Public Health England
England/ALDP-12C3611/2021	Respiratory Virus Unit, Microbiology Services Colindale, Public Health England
England/ALDP-12C3620/2021	Respiratory Virus Unit, Microbiology Services Colindale, Public Health England
England/ALDP-12C363F/2021	Respiratory Virus Unit, Microbiology Services Colindale, Public Health England
England/ALDP-12C364E/2021	Respiratory Virus Unit, Microbiology Services Colindale, Public Health England
England/ALDP-12C365D/2021	Respiratory Virus Unit, Microbiology Services Colindale, Public Health England
England/ALDP-12C366C/2021	Respiratory Virus Unit, Microbiology Services Colindale, Public Health England
England/ALDP-12C367B/2021	Respiratory Virus Unit, Microbiology Services Colindale, Public Health England
England/ALDP-12C368A/2021	Respiratory Virus Unit, Microbiology Services Colindale, Public Health England
England/ALDP-12C3699/2021	Respiratory Virus Unit, Microbiology Services Colindale, Public Health England
England/ALDP-12C36A8/2021	Respiratory Virus Unit, Microbiology Services Colindale, Public Health England
England/ALDP-12C36B7/2021	Respiratory Virus Unit, Microbiology Services Colindale, Public Health England
England/ALDP-12C36C6/2021	Respiratory Virus Unit, Microbiology Services Colindale, Public Health England
England/ALDP-12C36E4/2021	Respiratory Virus Unit, Microbiology Services Colindale, Public Health England
England/ALDP-12C36F3/2021	Respiratory Virus Unit, Microbiology Services Colindale, Public Health England
England/ALDP-12C370F/2021	Respiratory Virus Unit, Microbiology Services Colindale, Public Health England
England/ALDP-12C371E/2021	Respiratory Virus Unit, Microbiology Services Colindale, Public Health England
England/ALDP-12C372D/2021	Respiratory Virus Unit, Microbiology Services Colindale, Public Health England
England/ALDP-12C373C/2021	Respiratory Virus Unit, Microbiology Services Colindale, Public Health England
England/ALDP-12C374B/2021	Respiratory Virus Unit, Microbiology Services Colindale, Public Health England
England/ALDP-12C375A/2021	Respiratory Virus Unit, Microbiology Services Colindale, Public Health England
England/ALDP-12C3769/2021	Respiratory Virus Unit, Microbiology Services Colindale, Public Health England
England/ALDP-12C3778/2021	Respiratory Virus Unit, Microbiology Services Colindale, Public Health England
England/ALDP-12C3787/2021	Respiratory Virus Unit, Microbiology Services Colindale, Public Health England
England/ALDP-12C3796/2021	Respiratory Virus Unit, Microbiology Services Colindale, Public Health England
England/ALDP-12C37A5/2021	Respiratory Virus Unit, Microbiology Services Colindale, Public Health England
England/ALDP-12C37B4/2021	Respiratory Virus Unit, Microbiology Services Colindale, Public Health England
England/ALDP-12C37C3/2021	Respiratory Virus Unit, Microbiology Services Colindale, Public Health England
England/ALDP-12C37D2/2021	Respiratory Virus Unit, Microbiology Services Colindale, Public Health England
England/ALDP-12C37E1/2021	Respiratory Virus Unit, Microbiology Services Colindale, Public Health England
England/ALDP-12C37F0/2021	Respiratory Virus Unit, Microbiology Services Colindale, Public Health England
England/ALDP-12C380C/2021	Respiratory Virus Unit, Microbiology Services Colindale, Public Health England
England/ALDP-12C381B/2021	Respiratory Virus Unit, Microbiology Services Colindale, Public Health England
England/ALDP-12C382A/2021	Respiratory Virus Unit, Microbiology Services Colindale, Public Health England
England/ALDP-12C3839/2021	Respiratory Virus Unit, Microbiology Services Colindale, Public Health England
England/ALDP-12C3848/2021	Respiratory Virus Unit, Microbiology Services Colindale, Public Health England
England/ALDP-12C3857/2021	Respiratory Virus Unit, Microbiology Services Colindale, Public Health England
England/ALDP-12C3866/2021	Wellcome Sanger Institute
England/ALDP-12C3884/2021	Respiratory Virus Unit, Microbiology Services Colindale, Public Health England
England/ALDP-12C3893/2021	Respiratory Virus Unit, Microbiology Services Colindale, Public Health England
England/ALDP-12C38A2/2021	Respiratory Virus Unit, Microbiology Services Colindale, Public Health England
England/ALDP-12C38B1/2021	Respiratory Virus Unit, Microbiology Services Colindale, Public Health England
England/ALDP-12C38C0/2021	Respiratory Virus Unit, Microbiology Services Colindale, Public Health England
England/ALDP-12C38DF/2021	Respiratory Virus Unit, Microbiology Services Colindale, Public Health England
England/ALDP-12C38EE/2021	Respiratory Virus Unit, Microbiology Services Colindale, Public Health England
England/ALDP-12C38FD/2021	Respiratory Virus Unit, Microbiology Services Colindale, Public Health England
England/ALDP-12C3909/2021	Wellcome Sanger Institute
England/ALDP-12C3918/2021	Respiratory Virus Unit, Microbiology Services Colindale, Public Health England
England/ALDP-12C3927/2021	Respiratory Virus Unit, Microbiology Services Colindale, Public Health England
England/ALDP-12C3936/2021	Respiratory Virus Unit, Microbiology Services Colindale, Public Health England
England/ALDP-12C3954/2021	Respiratory Virus Unit, Microbiology Services Colindale, Public Health England
England/ALDP-12C3963/2021	Respiratory Virus Unit, Microbiology Services Colindale, Public Health England
England/ALDP-12C3972/2021	Respiratory Virus Unit, Microbiology Services Colindale, Public Health England
England/ALDP-12C3981/2021	Respiratory Virus Unit, Microbiology Services Colindale, Public Health England
England/ALDP-12C3990/2021	Respiratory Virus Unit, Microbiology Services Colindale, Public Health England
England/ALDP-12C39AF/2021	Respiratory Virus Unit, Microbiology Services Colindale, Public Health England
England/ALDP-12C39BE/2021	Respiratory Virus Unit, Microbiology Services Colindale, Public Health England
England/ALDP-12C39CD/2021	Respiratory Virus Unit, Microbiology Services Colindale, Public Health England
England/ALDP-12C39DC/2021	Respiratory Virus Unit, Microbiology Services Colindale, Public Health England
England/ALDP-12C39FA/2021	Respiratory Virus Unit, Microbiology Services Colindale, Public Health England
England/ALDP-12C3A15/2021	Respiratory Virus Unit, Microbiology Services Colindale, Public Health England
England/ALDP-12C3A24/2021	Respiratory Virus Unit, Microbiology Services Colindale, Public Health England
England/ALDP-12C3A33/2021	Respiratory Virus Unit, Microbiology Services Colindale, Public Health England
England/ALDP-12C3A42/2021	Respiratory Virus Unit, Microbiology Services Colindale, Public Health England
England/ALDP-12C3A51/2021	Respiratory Virus Unit, Microbiology Services Colindale, Public Health England
England/ALDP-12C3A60/2021	Respiratory Virus Unit, Microbiology Services Colindale, Public Health England
England/ALDP-12C3A9D/2021	Respiratory Virus Unit, Microbiology Services Colindale, Public Health England
England/ALDP-12C3AAC/2021	Respiratory Virus Unit, Microbiology Services Colindale, Public Health England
England/ALDP-12C3ABB/2021	Respiratory Virus Unit, Microbiology Services Colindale, Public Health England
England/ALDP-12C3ACA/2021	Respiratory Virus Unit, Microbiology Services Colindale, Public Health England
England/ALDP-12C3AD9/2021	Respiratory Virus Unit, Microbiology Services Colindale, Public Health England
England/ALDP-12C3AE8/2021	Respiratory Virus Unit, Microbiology Services Colindale, Public Health England
England/ALDP-12C3AF7/2021	Respiratory Virus Unit, Microbiology Services Colindale, Public Health England
England/ALDP-12C3B03/2021	Respiratory Virus Unit, Microbiology Services Colindale, Public Health England
England/ALDP-12C3B12/2021	Respiratory Virus Unit, Microbiology Services Colindale, Public Health England
England/ALDP-12C463E/2021	Respiratory Virus Unit, Microbiology Services Colindale, Public Health England
England/ALDP-12C464D/2021	Respiratory Virus Unit, Microbiology Services Colindale, Public Health England
England/ALDP-12C465C/2021	Respiratory Virus Unit, Microbiology Services Colindale, Public Health England
England/ALDP-12C466B/2021	Respiratory Virus Unit, Microbiology Services Colindale, Public Health England
England/ALDP-12C467A/2021	Respiratory Virus Unit, Microbiology Services Colindale, Public Health England
England/ALDP-12C4689/2021	Respiratory Virus Unit, Microbiology Services Colindale, Public Health England
England/ALDP-12C4698/2021	Respiratory Virus Unit, Microbiology Services Colindale, Public Health England
England/ALDP-12C46A7/2021	Respiratory Virus Unit, Microbiology Services Colindale, Public Health England
England/ALDP-12C46B6/2021	Respiratory Virus Unit, Microbiology Services Colindale, Public Health England
England/ALDP-12C46C5/2021	Respiratory Virus Unit, Microbiology Services Colindale, Public Health England
England/ALDP-12C46D4/2021	Respiratory Virus Unit, Microbiology Services Colindale, Public Health England
England/ALDP-12C46F2/2021	Respiratory Virus Unit, Microbiology Services Colindale, Public Health England
England/ALDP-12C470E/2021	Respiratory Virus Unit, Microbiology Services Colindale, Public Health England
England/ALDP-12C471D/2021	Respiratory Virus Unit, Microbiology Services Colindale, Public Health England
England/ALDP-12C472C/2021	Respiratory Virus Unit, Microbiology Services Colindale, Public Health England
England/ALDP-12C473B/2021	Respiratory Virus Unit, Microbiology Services Colindale, Public Health England
England/ALDP-12C474A/2021	Respiratory Virus Unit, Microbiology Services Colindale, Public Health England
England/ALDP-12C4759/2021	Respiratory Virus Unit, Microbiology Services Colindale, Public Health England
England/ALDP-12C4786/2021	Respiratory Virus Unit, Microbiology Services Colindale, Public Health England
England/ALDP-12C4795/2021	Respiratory Virus Unit, Microbiology Services Colindale, Public Health England
England/ALDP-12C47A4/2021	Respiratory Virus Unit, Microbiology Services Colindale, Public Health England
England/ALDP-12C47B3/2021	Respiratory Virus Unit, Microbiology Services Colindale, Public Health England
England/ALDP-12C47C2/2021	Respiratory Virus Unit, Microbiology Services Colindale, Public Health England
England/ALDP-12C47D1/2021	Respiratory Virus Unit, Microbiology Services Colindale, Public Health England
England/ALDP-12C47E0/2021	Wellcome Sanger Institute
England/ALDP-12C47FF/2021	Wellcome Sanger Institute
England/ALDP-12C480B/2021	Respiratory Virus Unit, Microbiology Services Colindale, Public Health England
England/ALDP-12C481A/2021	Respiratory Virus Unit, Microbiology Services Colindale, Public Health England
England/ALDP-12C4838/2021	Respiratory Virus Unit, Microbiology Services Colindale, Public Health England
England/ALDP-12C4847/2021	Respiratory Virus Unit, Microbiology Services Colindale, Public Health England
England/ALDP-12C4856/2021	Respiratory Virus Unit, Microbiology Services Colindale, Public Health England
England/ALDP-12C4865/2021	Respiratory Virus Unit, Microbiology Services Colindale, Public Health England
England/ALDP-12C4874/2021	Respiratory Virus Unit, Microbiology Services Colindale, Public Health England
England/ALDP-12C4883/2021	Respiratory Virus Unit, Microbiology Services Colindale, Public Health England
England/ALDP-12C4892/2021	Respiratory Virus Unit, Microbiology Services Colindale, Public Health England
England/ALDP-12C48A1/2021	Respiratory Virus Unit, Microbiology Services Colindale, Public Health England
England/ALDP-12C48B0/2021	Respiratory Virus Unit, Microbiology Services Colindale, Public Health England
England/ALDP-12C48CF/2021	Respiratory Virus Unit, Microbiology Services Colindale, Public Health England
England/ALDP-12C48DE/2021	Respiratory Virus Unit, Microbiology Services Colindale, Public Health England
England/ALDP-12C48ED/2021	Respiratory Virus Unit, Microbiology Services Colindale, Public Health England
England/ALDP-12C48FC/2021	Respiratory Virus Unit, Microbiology Services Colindale, Public Health England
England/ALDP-12C4908/2021	Respiratory Virus Unit, Microbiology Services Colindale, Public Health England
England/ALDP-12C4917/2021	Wellcome Sanger Institute
England/ALDP-12C4926/2021	Respiratory Virus Unit, Microbiology Services Colindale, Public Health England
England/ALDP-12C4935/2021	Respiratory Virus Unit, Microbiology Services Colindale, Public Health England
England/ALDP-12C4944/2021	Respiratory Virus Unit, Microbiology Services Colindale, Public Health England
England/ALDP-12C4953/2021	Respiratory Virus Unit, Microbiology Services Colindale, Public Health England
England/ALDP-12C4962/2021	Respiratory Virus Unit, Microbiology Services Colindale, Public Health England
England/ALDP-12C4980/2021	Respiratory Virus Unit, Microbiology Services Colindale, Public Health England
England/ALDP-12C499F/2021	Respiratory Virus Unit, Microbiology Services Colindale, Public Health England
England/ALDP-12C49AE/2021	Respiratory Virus Unit, Microbiology Services Colindale, Public Health England
England/ALDP-12C49BD/2021	Respiratory Virus Unit, Microbiology Services Colindale, Public Health England
England/ALDP-12C49CC/2021	Respiratory Virus Unit, Microbiology Services Colindale, Public Health England
England/ALDP-12C49DB/2021	Respiratory Virus Unit, Microbiology Services Colindale, Public Health England
England/ALDP-12C49EA/2021	Respiratory Virus Unit, Microbiology Services Colindale, Public Health England
England/ALDP-12C49F9/2021	Respiratory Virus Unit, Microbiology Services Colindale, Public Health England
England/ALDP-12C4A05/2021	Respiratory Virus Unit, Microbiology Services Colindale, Public Health England
England/ALDP-12C4A14/2021	Respiratory Virus Unit, Microbiology Services Colindale, Public Health England
England/ALDP-12C4A23/2021	Respiratory Virus Unit, Microbiology Services Colindale, Public Health England
England/ALDP-12C4A32/2021	Respiratory Virus Unit, Microbiology Services Colindale, Public Health England
England/ALDP-12C4A41/2021	Respiratory Virus Unit, Microbiology Services Colindale, Public Health England
England/ALDP-12C4A50/2021	Respiratory Virus Unit, Microbiology Services Colindale, Public Health England
England/ALDP-12C4A6F/2021	Respiratory Virus Unit, Microbiology Services Colindale, Public Health England
England/ALDP-12C4A7E/2021	Respiratory Virus Unit, Microbiology Services Colindale, Public Health England
England/ALDP-12C4A8D/2021	Respiratory Virus Unit, Microbiology Services Colindale, Public Health England
England/ALDP-12C4A9C/2021	Respiratory Virus Unit, Microbiology Services Colindale, Public Health England
England/ALDP-12C4AAB/2021	Respiratory Virus Unit, Microbiology Services Colindale, Public Health England
England/ALDP-12C4ABA/2021	Respiratory Virus Unit, Microbiology Services Colindale, Public Health England
England/ALDP-12C4AC9/2021	Respiratory Virus Unit, Microbiology Services Colindale, Public Health England
England/ALDP-12C4AD8/2021	Respiratory Virus Unit, Microbiology Services Colindale, Public Health England
England/ALDP-12C4B02/2021	Respiratory Virus Unit, Microbiology Services Colindale, Public Health England
England/ALDP-12C4B11/2021	Respiratory Virus Unit, Microbiology Services Colindale, Public Health England
England/ALDP-12C4B20/2021	Respiratory Virus Unit, Microbiology Services Colindale, Public Health England
England/ALDP-12C4B3F/2021	Respiratory Virus Unit, Microbiology Services Colindale, Public Health England
England/ALDP-12C4B4E/2021	Respiratory Virus Unit, Microbiology Services Colindale, Public Health England
England/ALDP-12C4B6C/2021	Respiratory Virus Unit, Microbiology Services Colindale, Public Health England
England/ALDP-12C4B7B/2021	Respiratory Virus Unit, Microbiology Services Colindale, Public Health England
England/ALDP-12C4B8A/2021	Respiratory Virus Unit, Microbiology Services Colindale, Public Health England
England/ALDP-12C4B99/2021	Respiratory Virus Unit, Microbiology Services Colindale, Public Health England
England/ALDP-12C4BA8/2021	Respiratory Virus Unit, Microbiology Services Colindale, Public Health England
England/ALDP-12C4BB7/2021	Respiratory Virus Unit, Microbiology Services Colindale, Public Health England
England/ALDP-12C4BC6/2021	Respiratory Virus Unit, Microbiology Services Colindale, Public Health England
England/ALDP-12C4BD5/2021	Respiratory Virus Unit, Microbiology Services Colindale, Public Health England
England/ALDP-12C4BE4/2021	Respiratory Virus Unit, Microbiology Services Colindale, Public Health England
England/ALDP-12C4BF3/2021	Respiratory Virus Unit, Microbiology Services Colindale, Public Health England
England/ALDP-12C4C0F/2021	Respiratory Virus Unit, Microbiology Services Colindale, Public Health England
England/ALDP-12C51F0/2021	Respiratory Virus Unit, Microbiology Services Colindale, Public Health England
England/ALDP-12C520C/2021	Respiratory Virus Unit, Microbiology Services Colindale, Public Health England
England/ALDP-12C521B/2021	Respiratory Virus Unit, Microbiology Services Colindale, Public Health England
England/ALDP-12C522A/2021	Respiratory Virus Unit, Microbiology Services Colindale, Public Health England
England/ALDP-12C5248/2021	Respiratory Virus Unit, Microbiology Services Colindale, Public Health England
England/ALDP-12C5266/2021	Respiratory Virus Unit, Microbiology Services Colindale, Public Health England
England/ALDP-12C5275/2021	Respiratory Virus Unit, Microbiology Services Colindale, Public Health England
England/ALDP-12C5293/2021	Respiratory Virus Unit, Microbiology Services Colindale, Public Health England
England/ALDP-12C52A2/2021	Respiratory Virus Unit, Microbiology Services Colindale, Public Health England
England/ALDP-12C52B1/2021	Respiratory Virus Unit, Microbiology Services Colindale, Public Health England
England/ALDP-12C52C0/2021	Respiratory Virus Unit, Microbiology Services Colindale, Public Health England
England/ALDP-12C52DF/2021	Respiratory Virus Unit, Microbiology Services Colindale, Public Health England
England/ALDP-12C52EE/2021	Respiratory Virus Unit, Microbiology Services Colindale, Public Health England
England/ALDP-12C52FD/2021	Respiratory Virus Unit, Microbiology Services Colindale, Public Health England
England/ALDP-12C5318/2021	Respiratory Virus Unit, Microbiology Services Colindale, Public Health England
England/ALDP-12C5327/2021	Respiratory Virus Unit, Microbiology Services Colindale, Public Health England
England/ALDP-12C5354/2021	Respiratory Virus Unit, Microbiology Services Colindale, Public Health England
England/ALDP-12C5363/2021	Respiratory Virus Unit, Microbiology Services Colindale, Public Health England
England/ALDP-12C5372/2021	Respiratory Virus Unit, Microbiology Services Colindale, Public Health England
England/ALDP-12C5381/2021	Respiratory Virus Unit, Microbiology Services Colindale, Public Health England
England/ALDP-12C5390/2021	Respiratory Virus Unit, Microbiology Services Colindale, Public Health England
England/ALDP-12C53AF/2021	Respiratory Virus Unit, Microbiology Services Colindale, Public Health England
England/ALDP-12C53BE/2021	Respiratory Virus Unit, Microbiology Services Colindale, Public Health England
England/ALDP-12C53CD/2021	Respiratory Virus Unit, Microbiology Services Colindale, Public Health England
England/ALDP-12C53DC/2021	Respiratory Virus Unit, Microbiology Services Colindale, Public Health England
England/ALDP-12C53EB/2021	Respiratory Virus Unit, Microbiology Services Colindale, Public Health England
England/ALDP-12C53FA/2021	Respiratory Virus Unit, Microbiology Services Colindale, Public Health England
England/ALDP-12C5406/2021	Respiratory Virus Unit, Microbiology Services Colindale, Public Health England
England/ALDP-12C5415/2021	Respiratory Virus Unit, Microbiology Services Colindale, Public Health England
England/ALDP-12C5424/2021	Respiratory Virus Unit, Microbiology Services Colindale, Public Health England
England/ALDP-12C5433/2021	Respiratory Virus Unit, Microbiology Services Colindale, Public Health England
England/ALDP-12C5442/2021	Respiratory Virus Unit, Microbiology Services Colindale, Public Health England
England/ALDP-12C5451/2021	Respiratory Virus Unit, Microbiology Services Colindale, Public Health England
England/ALDP-12C547F/2021	Respiratory Virus Unit, Microbiology Services Colindale, Public Health England
England/ALDP-12C548E/2021	Respiratory Virus Unit, Microbiology Services Colindale, Public Health England
England/ALDP-12C549D/2021	Respiratory Virus Unit, Microbiology Services Colindale, Public Health England
England/ALDP-12C54AC/2021	Respiratory Virus Unit, Microbiology Services Colindale, Public Health England
England/ALDP-12C54CA/2021	Respiratory Virus Unit, Microbiology Services Colindale, Public Health England
England/ALDP-12C54D9/2021	Respiratory Virus Unit, Microbiology Services Colindale, Public Health England
England/ALDP-12C54E8/2021	Respiratory Virus Unit, Microbiology Services Colindale, Public Health England
England/ALDP-12C54F7/2021	Respiratory Virus Unit, Microbiology Services Colindale, Public Health England
England/ALDP-12C5503/2021	Respiratory Virus Unit, Microbiology Services Colindale, Public Health England
England/ALDP-12C5512/2021	Respiratory Virus Unit, Microbiology Services Colindale, Public Health England
England/ALDP-12C5530/2021	Respiratory Virus Unit, Microbiology Services Colindale, Public Health England
England/ALDP-12C555E/2021	Respiratory Virus Unit, Microbiology Services Colindale, Public Health England
England/ALDP-12C556D/2021	Respiratory Virus Unit, Microbiology Services Colindale, Public Health England
England/ALDP-12C557C/2021	Respiratory Virus Unit, Microbiology Services Colindale, Public Health England
England/ALDP-12C558B/2021	Wellcome Sanger Institute
England/ALDP-12C559A/2021	Respiratory Virus Unit, Microbiology Services Colindale, Public Health England
England/ALDP-12C55A9/2021	Respiratory Virus Unit, Microbiology Services Colindale, Public Health England
England/ALDP-12C55B8/2021	Respiratory Virus Unit, Microbiology Services Colindale, Public Health England
England/ALDP-12C55D6/2021	Respiratory Virus Unit, Microbiology Services Colindale, Public Health England
England/ALDP-12C55E5/2021	Respiratory Virus Unit, Microbiology Services Colindale, Public Health England
England/ALDP-12C55F4/2021	Respiratory Virus Unit, Microbiology Services Colindale, Public Health England
England/ALDP-12C5600/2021	Respiratory Virus Unit, Microbiology Services Colindale, Public Health England
England/ALDP-12C561F/2021	Respiratory Virus Unit, Microbiology Services Colindale, Public Health England
England/ALDP-12C562E/2021	Respiratory Virus Unit, Microbiology Services Colindale, Public Health England
England/ALDP-12C563D/2021	Respiratory Virus Unit, Microbiology Services Colindale, Public Health England
England/ALDP-12C564C/2021	Respiratory Virus Unit, Microbiology Services Colindale, Public Health England
England/ALDP-12C565B/2021	Respiratory Virus Unit, Microbiology Services Colindale, Public Health England
England/ALDP-12C566A/2021	Respiratory Virus Unit, Microbiology Services Colindale, Public Health England
England/ALDP-12C5679/2021	Respiratory Virus Unit, Microbiology Services Colindale, Public Health England
England/ALDP-12C5688/2021	Respiratory Virus Unit, Microbiology Services Colindale, Public Health England
England/ALDP-12C5697/2021	Respiratory Virus Unit, Microbiology Services Colindale, Public Health England
England/ALDP-12C56A6/2021	Respiratory Virus Unit, Microbiology Services Colindale, Public Health England
England/ALDP-12C56B5/2021	Respiratory Virus Unit, Microbiology Services Colindale, Public Health England
England/ALDP-12C56C4/2021	Respiratory Virus Unit, Microbiology Services Colindale, Public Health England
England/ALDP-12C56D3/2021	Respiratory Virus Unit, Microbiology Services Colindale, Public Health England
England/ALDP-12C56F1/2021	Respiratory Virus Unit, Microbiology Services Colindale, Public Health England
England/ALDP-12C570D/2021	Respiratory Virus Unit, Microbiology Services Colindale, Public Health England
England/ALDP-12C571C/2021	Respiratory Virus Unit, Microbiology Services Colindale, Public Health England
England/ALDP-12C572B/2021	Respiratory Virus Unit, Microbiology Services Colindale, Public Health England
England/ALDP-12C573A/2021	Respiratory Virus Unit, Microbiology Services Colindale, Public Health England
England/ALDP-12C5749/2021	Wellcome Sanger Institute
England/ALDP-12C5758/2021	Respiratory Virus Unit, Microbiology Services Colindale, Public Health England
England/ALDP-12C5767/2021	Respiratory Virus Unit, Microbiology Services Colindale, Public Health England
England/ALDP-12C5776/2021	Respiratory Virus Unit, Microbiology Services Colindale, Public Health England
England/ALDP-12C5785/2021	Respiratory Virus Unit, Microbiology Services Colindale, Public Health England
England/ALDP-12C5794/2021	Respiratory Virus Unit, Microbiology Services Colindale, Public Health England
England/ALDP-12C57A3/2021	Respiratory Virus Unit, Microbiology Services Colindale, Public Health England
England/ALDP-12C57B2/2021	Respiratory Virus Unit, Microbiology Services Colindale, Public Health England
England/ALDP-12C57C1/2021	Respiratory Virus Unit, Microbiology Services Colindale, Public Health England
England/ALDP-12C5DB0/2021	Respiratory Virus Unit, Microbiology Services Colindale, Public Health England
England/ALDP-12C5DCF/2021	Respiratory Virus Unit, Microbiology Services Colindale, Public Health England
England/ALDP-12C5DDE/2021	Respiratory Virus Unit, Microbiology Services Colindale, Public Health England
England/ALDP-12C5DED/2021	Respiratory Virus Unit, Microbiology Services Colindale, Public Health England
England/ALDP-12C5DFC/2021	Respiratory Virus Unit, Microbiology Services Colindale, Public Health England
England/ALDP-12C5E08/2021	Respiratory Virus Unit, Microbiology Services Colindale, Public Health England
England/ALDP-12C5E35/2021	Respiratory Virus Unit, Microbiology Services Colindale, Public Health England
England/ALDP-12C5E44/2021	Respiratory Virus Unit, Microbiology Services Colindale, Public Health England
England/ALDP-12C5E53/2021	Respiratory Virus Unit, Microbiology Services Colindale, Public Health England
England/ALDP-12C5E71/2021	Respiratory Virus Unit, Microbiology Services Colindale, Public Health England
England/ALDP-12C5E80/2021	Respiratory Virus Unit, Microbiology Services Colindale, Public Health England
England/ALDP-12C5E9F/2021	Respiratory Virus Unit, Microbiology Services Colindale, Public Health England
England/ALDP-12C5EAE/2021	Respiratory Virus Unit, Microbiology Services Colindale, Public Health England
England/ALDP-12C5EBD/2021	Respiratory Virus Unit, Microbiology Services Colindale, Public Health England
England/ALDP-12C5ECC/2021	Respiratory Virus Unit, Microbiology Services Colindale, Public Health England
England/ALDP-12C5EEA/2021	Respiratory Virus Unit, Microbiology Services Colindale, Public Health England
England/ALDP-12C5EF9/2021	Respiratory Virus Unit, Microbiology Services Colindale, Public Health England
England/ALDP-12C5F05/2021	Respiratory Virus Unit, Microbiology Services Colindale, Public Health England
England/ALDP-12C5F32/2021	Respiratory Virus Unit, Microbiology Services Colindale, Public Health England
England/ALDP-12C5F41/2021	Respiratory Virus Unit, Microbiology Services Colindale, Public Health England
England/ALDP-12C5F50/2021	Respiratory Virus Unit, Microbiology Services Colindale, Public Health England
England/ALDP-12C5F6F/2021	Respiratory Virus Unit, Microbiology Services Colindale, Public Health England
England/ALDP-12C5F7E/2021	Respiratory Virus Unit, Microbiology Services Colindale, Public Health England
England/ALDP-12C5F9C/2021	Respiratory Virus Unit, Microbiology Services Colindale, Public Health England
England/ALDP-12C5FAB/2021	Respiratory Virus Unit, Microbiology Services Colindale, Public Health England
England/ALDP-12C5FBA/2021	Respiratory Virus Unit, Microbiology Services Colindale, Public Health England
England/ALDP-12C5FC9/2021	Respiratory Virus Unit, Microbiology Services Colindale, Public Health England
England/ALDP-12C5FE7/2021	Wellcome Sanger Institute
England/ALDP-12C5FF6/2021	Respiratory Virus Unit, Microbiology Services Colindale, Public Health England
England/ALDP-12C6001/2021	Respiratory Virus Unit, Microbiology Services Colindale, Public Health England
England/ALDP-12C6010/2021	Respiratory Virus Unit, Microbiology Services Colindale, Public Health England
England/ALDP-12C602F/2021	Respiratory Virus Unit, Microbiology Services Colindale, Public Health England
England/ALDP-12C603E/2021	Respiratory Virus Unit, Microbiology Services Colindale, Public Health England
England/ALDP-12C604D/2021	Respiratory Virus Unit, Microbiology Services Colindale, Public Health England
England/ALDP-12C606B/2021	Respiratory Virus Unit, Microbiology Services Colindale, Public Health England
England/ALDP-12C607A/2021	Respiratory Virus Unit, Microbiology Services Colindale, Public Health England
England/ALDP-12C6089/2021	Respiratory Virus Unit, Microbiology Services Colindale, Public Health England
England/ALDP-12C6098/2021	Respiratory Virus Unit, Microbiology Services Colindale, Public Health England
England/ALDP-12C60A7/2021	Respiratory Virus Unit, Microbiology Services Colindale, Public Health England
England/ALDP-12C60B6/2021	Respiratory Virus Unit, Microbiology Services Colindale, Public Health England
England/ALDP-12C60C5/2021	Respiratory Virus Unit, Microbiology Services Colindale, Public Health England
England/ALDP-12C60D4/2021	Respiratory Virus Unit, Microbiology Services Colindale, Public Health England
England/ALDP-12C60F2/2021	Respiratory Virus Unit, Microbiology Services Colindale, Public Health England
England/ALDP-12C612C/2021	Respiratory Virus Unit, Microbiology Services Colindale, Public Health England
England/ALDP-12C613B/2021	Respiratory Virus Unit, Microbiology Services Colindale, Public Health England
England/ALDP-12C614A/2021	Respiratory Virus Unit, Microbiology Services Colindale, Public Health England
England/ALDP-12C6159/2021	Respiratory Virus Unit, Microbiology Services Colindale, Public Health England
England/ALDP-12C6177/2021	Respiratory Virus Unit, Microbiology Services Colindale, Public Health England
England/ALDP-12C6195/2021	Respiratory Virus Unit, Microbiology Services Colindale, Public Health England
England/ALDP-12C61A4/2021	Respiratory Virus Unit, Microbiology Services Colindale, Public Health England
England/ALDP-12C61B3/2021	Respiratory Virus Unit, Microbiology Services Colindale, Public Health England
England/ALDP-12C61C2/2021	Respiratory Virus Unit, Microbiology Services Colindale, Public Health England
England/ALDP-12C61D1/2021	Respiratory Virus Unit, Microbiology Services Colindale, Public Health England
England/ALDP-12C620B/2021	Respiratory Virus Unit, Microbiology Services Colindale, Public Health England
England/ALDP-12C6229/2021	Respiratory Virus Unit, Microbiology Services Colindale, Public Health England
England/ALDP-12C6238/2021	Respiratory Virus Unit, Microbiology Services Colindale, Public Health England
England/ALDP-12C6247/2021	Respiratory Virus Unit, Microbiology Services Colindale, Public Health England
England/ALDP-12C6256/2021	Respiratory Virus Unit, Microbiology Services Colindale, Public Health England
England/ALDP-12C6265/2021	Respiratory Virus Unit, Microbiology Services Colindale, Public Health England
England/ALDP-12C6274/2021	Respiratory Virus Unit, Microbiology Services Colindale, Public Health England
England/ALDP-12C6283/2021	Respiratory Virus Unit, Microbiology Services Colindale, Public Health England
England/ALDP-12C6292/2021	Respiratory Virus Unit, Microbiology Services Colindale, Public Health England
England/ALDP-12C62A1/2021	Respiratory Virus Unit, Microbiology Services Colindale, Public Health England
England/ALDP-12C62DE/2021	Respiratory Virus Unit, Microbiology Services Colindale, Public Health England
England/ALDP-12C62ED/2021	Wellcome Sanger Institute
England/ALDP-12C62FC/2021	Respiratory Virus Unit, Microbiology Services Colindale, Public Health England
England/ALDP-12C6308/2021	Respiratory Virus Unit, Microbiology Services Colindale, Public Health England
England/ALDP-12C6317/2021	Respiratory Virus Unit, Microbiology Services Colindale, Public Health England
England/ALDP-12C6335/2021	Respiratory Virus Unit, Microbiology Services Colindale, Public Health England
England/ALDP-12C6353/2021	Respiratory Virus Unit, Microbiology Services Colindale, Public Health England
England/ALDP-12C6362/2021	Respiratory Virus Unit, Microbiology Services Colindale, Public Health England
England/ALDP-12C6371/2021	Respiratory Virus Unit, Microbiology Services Colindale, Public Health England
England/ALDP-12C697F/2021	Respiratory Virus Unit, Microbiology Services Colindale, Public Health England
England/ALDP-12C698E/2021	Respiratory Virus Unit, Microbiology Services Colindale, Public Health England
England/ALDP-12C699D/2021	Respiratory Virus Unit, Microbiology Services Colindale, Public Health England
England/ALDP-12C69BB/2021	Respiratory Virus Unit, Microbiology Services Colindale, Public Health England
England/ALDP-12C69CA/2021	Respiratory Virus Unit, Microbiology Services Colindale, Public Health England
England/ALDP-12C69D9/2021	Respiratory Virus Unit, Microbiology Services Colindale, Public Health England
England/ALDP-12C69E8/2021	Respiratory Virus Unit, Microbiology Services Colindale, Public Health England
England/ALDP-12C69F7/2021	Respiratory Virus Unit, Microbiology Services Colindale, Public Health England
England/ALDP-12C6A03/2021	Respiratory Virus Unit, Microbiology Services Colindale, Public Health England
England/ALDP-12C6A12/2021	Respiratory Virus Unit, Microbiology Services Colindale, Public Health England
England/ALDP-12C6A21/2021	Respiratory Virus Unit, Microbiology Services Colindale, Public Health England
England/ALDP-12C6A30/2021	Respiratory Virus Unit, Microbiology Services Colindale, Public Health England
England/ALDP-12C6A4F/2021	Respiratory Virus Unit, Microbiology Services Colindale, Public Health England
England/ALDP-12C6A5E/2021	Respiratory Virus Unit, Microbiology Services Colindale, Public Health England
England/ALDP-12C6A6D/2021	Respiratory Virus Unit, Microbiology Services Colindale, Public Health England
England/ALDP-12C6A7C/2021	Respiratory Virus Unit, Microbiology Services Colindale, Public Health England
England/ALDP-12C6A8B/2021	Respiratory Virus Unit, Microbiology Services Colindale, Public Health England
England/ALDP-12C6A9A/2021	Respiratory Virus Unit, Microbiology Services Colindale, Public Health England
England/ALDP-12C6AA9/2021	Respiratory Virus Unit, Microbiology Services Colindale, Public Health England
England/ALDP-12C6AB8/2021	Respiratory Virus Unit, Microbiology Services Colindale, Public Health England
England/ALDP-12C6AC7/2021	Respiratory Virus Unit, Microbiology Services Colindale, Public Health England
England/ALDP-12C6AD6/2021	Respiratory Virus Unit, Microbiology Services Colindale, Public Health England
England/ALDP-12C6AE5/2021	Respiratory Virus Unit, Microbiology Services Colindale, Public Health England
England/ALDP-12C6AF4/2021	Respiratory Virus Unit, Microbiology Services Colindale, Public Health England
England/ALDP-12C6B00/2021	Respiratory Virus Unit, Microbiology Services Colindale, Public Health England
England/ALDP-12C6B1F/2021	Respiratory Virus Unit, Microbiology Services Colindale, Public Health England
England/ALDP-12C6B2E/2021	Respiratory Virus Unit, Microbiology Services Colindale, Public Health England
England/ALDP-12C6B3D/2021	Respiratory Virus Unit, Microbiology Services Colindale, Public Health England
England/ALDP-12C6B4C/2021	Respiratory Virus Unit, Microbiology Services Colindale, Public Health England
England/ALDP-12C6B6A/2021	Respiratory Virus Unit, Microbiology Services Colindale, Public Health England
England/ALDP-12C6B79/2021	Respiratory Virus Unit, Microbiology Services Colindale, Public Health England
England/ALDP-12C6B88/2021	Respiratory Virus Unit, Microbiology Services Colindale, Public Health England
England/ALDP-12C6B97/2021	Respiratory Virus Unit, Microbiology Services Colindale, Public Health England
England/ALDP-12C6BA6/2021	Respiratory Virus Unit, Microbiology Services Colindale, Public Health England
England/ALDP-12C6BB5/2021	Respiratory Virus Unit, Microbiology Services Colindale, Public Health England
England/ALDP-12C6BD3/2021	Respiratory Virus Unit, Microbiology Services Colindale, Public Health England
England/ALDP-12C6BE2/2021	Respiratory Virus Unit, Microbiology Services Colindale, Public Health England
England/ALDP-12C6BF1/2021	Respiratory Virus Unit, Microbiology Services Colindale, Public Health England
England/ALDP-12C6C0D/2021	Respiratory Virus Unit, Microbiology Services Colindale, Public Health England
England/ALDP-12C6C1C/2021	Respiratory Virus Unit, Microbiology Services Colindale, Public Health England
England/ALDP-12C6C3A/2021	Respiratory Virus Unit, Microbiology Services Colindale, Public Health England
England/ALDP-12C6C49/2021	Respiratory Virus Unit, Microbiology Services Colindale, Public Health England
England/ALDP-12C6C58/2021	Respiratory Virus Unit, Microbiology Services Colindale, Public Health England
England/ALDP-12C6C67/2021	Respiratory Virus Unit, Microbiology Services Colindale, Public Health England
England/ALDP-12C6C76/2021	Respiratory Virus Unit, Microbiology Services Colindale, Public Health England
England/ALDP-12C6C85/2021	Respiratory Virus Unit, Microbiology Services Colindale, Public Health England
England/ALDP-12C6CA3/2021	Respiratory Virus Unit, Microbiology Services Colindale, Public Health England
England/ALDP-12C6CB2/2021	Respiratory Virus Unit, Microbiology Services Colindale, Public Health England
England/ALDP-12C6CC1/2021	Respiratory Virus Unit, Microbiology Services Colindale, Public Health England
England/ALDP-12C6CD0/2021	Respiratory Virus Unit, Microbiology Services Colindale, Public Health England
England/ALDP-12C6CEF/2021	Respiratory Virus Unit, Microbiology Services Colindale, Public Health England
England/ALDP-12C6CFE/2021	Respiratory Virus Unit, Microbiology Services Colindale, Public Health England
England/ALDP-12C6D0A/2021	Respiratory Virus Unit, Microbiology Services Colindale, Public Health England
England/ALDP-12C6D28/2021	Respiratory Virus Unit, Microbiology Services Colindale, Public Health England
England/ALDP-12C6D37/2021	Respiratory Virus Unit, Microbiology Services Colindale, Public Health England
England/ALDP-12C6D46/2021	Respiratory Virus Unit, Microbiology Services Colindale, Public Health England
England/ALDP-12C6D55/2021	Respiratory Virus Unit, Microbiology Services Colindale, Public Health England
England/ALDP-12C6D64/2021	Respiratory Virus Unit, Microbiology Services Colindale, Public Health England
England/ALDP-12C6D73/2021	Respiratory Virus Unit, Microbiology Services Colindale, Public Health England
England/ALDP-12C6D82/2021	Respiratory Virus Unit, Microbiology Services Colindale, Public Health England
England/ALDP-12C6D91/2021	Respiratory Virus Unit, Microbiology Services Colindale, Public Health England
England/ALDP-12C6DA0/2021	Respiratory Virus Unit, Microbiology Services Colindale, Public Health England
England/ALDP-12C6DBF/2021	Respiratory Virus Unit, Microbiology Services Colindale, Public Health England
England/ALDP-12C6DCE/2021	Respiratory Virus Unit, Microbiology Services Colindale, Public Health England
England/ALDP-12C6DDD/2021	Respiratory Virus Unit, Microbiology Services Colindale, Public Health England
England/ALDP-12C6DEC/2021	Respiratory Virus Unit, Microbiology Services Colindale, Public Health England
England/ALDP-12C6E07/2021	Respiratory Virus Unit, Microbiology Services Colindale, Public Health England
England/ALDP-12C6E16/2021	Respiratory Virus Unit, Microbiology Services Colindale, Public Health England
England/ALDP-12C6E25/2021	Respiratory Virus Unit, Microbiology Services Colindale, Public Health England
England/ALDP-12C6E34/2021	Respiratory Virus Unit, Microbiology Services Colindale, Public Health England
England/ALDP-12C6E43/2021	Respiratory Virus Unit, Microbiology Services Colindale, Public Health England
England/ALDP-12C6E52/2021	Respiratory Virus Unit, Microbiology Services Colindale, Public Health England
England/ALDP-12C6E61/2021	Respiratory Virus Unit, Microbiology Services Colindale, Public Health England
England/ALDP-12C6E70/2021	Respiratory Virus Unit, Microbiology Services Colindale, Public Health England
England/ALDP-12C6E9E/2021	Respiratory Virus Unit, Microbiology Services Colindale, Public Health England
England/ALDP-12C6EAD/2021	Respiratory Virus Unit, Microbiology Services Colindale, Public Health England
England/ALDP-12C6EBC/2021	Respiratory Virus Unit, Microbiology Services Colindale, Public Health England
England/ALDP-12C6ECB/2021	Respiratory Virus Unit, Microbiology Services Colindale, Public Health England
England/ALDP-12C6EDA/2021	Respiratory Virus Unit, Microbiology Services Colindale, Public Health England
England/ALDP-12C6EE9/2021	Respiratory Virus Unit, Microbiology Services Colindale, Public Health England
England/ALDP-12C6EF8/2021	Respiratory Virus Unit, Microbiology Services Colindale, Public Health England
England/ALDP-12C6F04/2021	Respiratory Virus Unit, Microbiology Services Colindale, Public Health England
England/ALDP-12C6F13/2021	Respiratory Virus Unit, Microbiology Services Colindale, Public Health England
England/ALDP-12C6F22/2021	Respiratory Virus Unit, Microbiology Services Colindale, Public Health England
England/ALDP-12C6F31/2021	Respiratory Virus Unit, Microbiology Services Colindale, Public Health England
England/ALDP-12C6F40/2021	Respiratory Virus Unit, Microbiology Services Colindale, Public Health England
England/ALDP-12D2318/2021	Wellcome Sanger Institute
England/ALDP-12D2327/2021	Respiratory Virus Unit, Microbiology Services Colindale, Public Health England
England/ALDP-12D2345/2021	Wellcome Sanger Institute
England/ALDP-12D2354/2021	Wellcome Sanger Institute
England/ALDP-12D2363/2021	Wellcome Sanger Institute
England/ALDP-12D2372/2021	Wellcome Sanger Institute
England/ALDP-12D2390/2021	Wellcome Sanger Institute
England/ALDP-12D23AF/2021	Respiratory Virus Unit, Microbiology Services Colindale, Public Health England
England/ALDP-12D23BE/2021	Wellcome Sanger Institute
England/ALDP-12D23DC/2021	Respiratory Virus Unit, Microbiology Services Colindale, Public Health England
England/ALDP-12D23EB/2021	Respiratory Virus Unit, Microbiology Services Colindale, Public Health England
England/ALDP-12D23FA/2021	Wellcome Sanger Institute
England/ALDP-12D2406/2021	Wellcome Sanger Institute
England/ALDP-12D2415/2021	Wellcome Sanger Institute
England/ALDP-12D2424/2021	Wellcome Sanger Institute
England/ALDP-12D2433/2021	Wellcome Sanger Institute
England/ALDP-12D2442/2021	Wellcome Sanger Institute
England/ALDP-12D2451/2021	Wellcome Sanger Institute
England/ALDP-12D2460/2021	Respiratory Virus Unit, Microbiology Services Colindale, Public Health England
England/ALDP-12D248E/2021	Wellcome Sanger Institute
England/ALDP-12D249D/2021	Respiratory Virus Unit, Microbiology Services Colindale, Public Health England
England/ALDP-12D24AC/2021	Wellcome Sanger Institute
England/ALDP-12D24CA/2021	Wellcome Sanger Institute
England/ALDP-12D24E8/2021	Respiratory Virus Unit, Microbiology Services Colindale, Public Health England
England/ALDP-12D2512/2021	Respiratory Virus Unit, Microbiology Services Colindale, Public Health England
England/ALDP-12D2521/2021	Wellcome Sanger Institute
England/ALDP-12D2530/2021	Wellcome Sanger Institute
England/ALDP-12D254F/2021	Wellcome Sanger Institute
England/ALDP-12D255E/2021	Respiratory Virus Unit, Microbiology Services Colindale, Public Health England
England/ALDP-12D256D/2021	Wellcome Sanger Institute
England/ALDP-12D258B/2021	Wellcome Sanger Institute
England/ALDP-12D259A/2021	Wellcome Sanger Institute
England/ALDP-12D25B8/2021	Wellcome Sanger Institute
England/ALDP-12D25C7/2021	Wellcome Sanger Institute
England/ALDP-12D25D6/2021	Wellcome Sanger Institute
England/ALDP-12D2600/2021	Respiratory Virus Unit, Microbiology Services Colindale, Public Health England
England/ALDP-12D263D/2021	Wellcome Sanger Institute
England/ALDP-12D265B/2021	Wellcome Sanger Institute
England/ALDP-12D266A/2021	Respiratory Virus Unit, Microbiology Services Colindale, Public Health England
England/ALDP-12D2679/2021	Wellcome Sanger Institute
England/ALDP-12D2688/2021	Wellcome Sanger Institute
England/ALDP-12D26A6/2021	Respiratory Virus Unit, Microbiology Services Colindale, Public Health England
England/ALDP-12D26B5/2021	Wellcome Sanger Institute
England/ALDP-12D26C4/2021	Wellcome Sanger Institute
England/ALDP-12D26D3/2021	Wellcome Sanger Institute
England/ALDP-12D26F1/2021	Respiratory Virus Unit, Microbiology Services Colindale, Public Health England
England/ALDP-12D270D/2021	Wellcome Sanger Institute
England/ALDP-12D271C/2021	Respiratory Virus Unit, Microbiology Services Colindale, Public Health England
England/ALDP-12D272B/2021	Wellcome Sanger Institute
England/ALDP-12D273A/2021	Wellcome Sanger Institute
England/ALDP-12D2749/2021	Wellcome Sanger Institute
England/ALDP-12D2758/2021	Respiratory Virus Unit, Microbiology Services Colindale, Public Health England
England/ALDP-12D2776/2021	Respiratory Virus Unit, Microbiology Services Colindale, Public Health England
England/ALDP-12D2794/2021	Respiratory Virus Unit, Microbiology Services Colindale, Public Health England
England/ALDP-12D27A3/2021	Respiratory Virus Unit, Microbiology Services Colindale, Public Health England
England/ALDP-12D27B2/2021	Wellcome Sanger Institute
England/ALDP-12D27C1/2021	Wellcome Sanger Institute
England/ALDP-12D27D0/2021	Respiratory Virus Unit, Microbiology Services Colindale, Public Health England
England/ALDP-12D27EF/2021	Respiratory Virus Unit, Microbiology Services Colindale, Public Health England
England/ALDP-12D27FE/2021	Wellcome Sanger Institute
England/ALDP-12D2819/2021	Wellcome Sanger Institute
England/ALDP-12D2846/2021	Respiratory Virus Unit, Microbiology Services Colindale, Public Health England
England/ALDP-12D2855/2021	Respiratory Virus Unit, Microbiology Services Colindale, Public Health England
England/ALDP-12D2864/2021	Respiratory Virus Unit, Microbiology Services Colindale, Public Health England
England/ALDP-12D2873/2021	Wellcome Sanger Institute
England/ALDP-12D2882/2021	Respiratory Virus Unit, Microbiology Services Colindale, Public Health England
England/ALDP-12D2891/2021	Wellcome Sanger Institute
England/ALDP-12D28A0/2021	Wellcome Sanger Institute
England/ALDP-12D28BF/2021	Wellcome Sanger Institute
England/ALDP-12D28CE/2021	Respiratory Virus Unit, Microbiology Services Colindale, Public Health England
England/ALDP-12DB722/2021	Wellcome Sanger Institute
England/ALDP-12DB731/2021	Respiratory Virus Unit, Microbiology Services Colindale, Public Health England
England/ALDP-12DB75F/2021	Respiratory Virus Unit, Microbiology Services Colindale, Public Health England
England/ALDP-12DB76E/2021	Respiratory Virus Unit, Microbiology Services Colindale, Public Health England
England/ALDP-12DB77D/2021	Respiratory Virus Unit, Microbiology Services Colindale, Public Health England
England/ALDP-12DB78C/2021	Respiratory Virus Unit, Microbiology Services Colindale, Public Health England
England/ALDP-12DB79B/2021	Respiratory Virus Unit, Microbiology Services Colindale, Public Health England
England/ALDP-12DB7AA/2021	Respiratory Virus Unit, Microbiology Services Colindale, Public Health England
England/ALDP-12DB7B9/2021	Respiratory Virus Unit, Microbiology Services Colindale, Public Health England
England/ALDP-12DB7C8/2021	Respiratory Virus Unit, Microbiology Services Colindale, Public Health England
England/ALDP-12DB7D7/2021	Respiratory Virus Unit, Microbiology Services Colindale, Public Health England
England/ALDP-12DB7E6/2021	Respiratory Virus Unit, Microbiology Services Colindale, Public Health England
England/ALDP-12DB801/2021	Respiratory Virus Unit, Microbiology Services Colindale, Public Health England
England/ALDP-12DB810/2021	Respiratory Virus Unit, Microbiology Services Colindale, Public Health England
England/ALDP-12DB82F/2021	Respiratory Virus Unit, Microbiology Services Colindale, Public Health England
England/ALDP-12DB83E/2021	Respiratory Virus Unit, Microbiology Services Colindale, Public Health England
England/ALDP-12DB84D/2021	Respiratory Virus Unit, Microbiology Services Colindale, Public Health England
England/ALDP-12DB85C/2021	Respiratory Virus Unit, Microbiology Services Colindale, Public Health England
England/ALDP-12DB86B/2021	Respiratory Virus Unit, Microbiology Services Colindale, Public Health England
England/ALDP-12DB87A/2021	Respiratory Virus Unit, Microbiology Services Colindale, Public Health England
England/ALDP-12DB889/2021	Respiratory Virus Unit, Microbiology Services Colindale, Public Health England
England/ALDP-12DB898/2021	Respiratory Virus Unit, Microbiology Services Colindale, Public Health England
England/ALDP-12DB8A7/2021	Respiratory Virus Unit, Microbiology Services Colindale, Public Health England
England/ALDP-12DB8B6/2021	Respiratory Virus Unit, Microbiology Services Colindale, Public Health England
England/ALDP-12DB8C5/2021	Respiratory Virus Unit, Microbiology Services Colindale, Public Health England
England/ALDP-12DB8D4/2021	Respiratory Virus Unit, Microbiology Services Colindale, Public Health England
England/ALDP-12DB8E3/2021	Respiratory Virus Unit, Microbiology Services Colindale, Public Health England
England/ALDP-12DB8F2/2021	Respiratory Virus Unit, Microbiology Services Colindale, Public Health England
England/ALDP-12DB91D/2021	Respiratory Virus Unit, Microbiology Services Colindale, Public Health England
England/ALDP-12DB92C/2021	Respiratory Virus Unit, Microbiology Services Colindale, Public Health England
England/ALDP-12DB93B/2021	Respiratory Virus Unit, Microbiology Services Colindale, Public Health England
England/ALDP-12DB94A/2021	Respiratory Virus Unit, Microbiology Services Colindale, Public Health England
England/ALDP-12DB959/2021	Respiratory Virus Unit, Microbiology Services Colindale, Public Health England
England/ALDP-12DB968/2021	Respiratory Virus Unit, Microbiology Services Colindale, Public Health England
England/ALDP-12DB977/2021	Respiratory Virus Unit, Microbiology Services Colindale, Public Health England
England/ALDP-12DB986/2021	Respiratory Virus Unit, Microbiology Services Colindale, Public Health England
England/ALDP-12DB995/2021	Respiratory Virus Unit, Microbiology Services Colindale, Public Health England
England/ALDP-12DB9A4/2021	Respiratory Virus Unit, Microbiology Services Colindale, Public Health England
England/ALDP-12DB9B3/2021	Respiratory Virus Unit, Microbiology Services Colindale, Public Health England
England/ALDP-12DB9C2/2021	Respiratory Virus Unit, Microbiology Services Colindale, Public Health England
England/ALDP-12DB9E0/2021	Respiratory Virus Unit, Microbiology Services Colindale, Public Health England
England/ALDP-12DB9FF/2021	Respiratory Virus Unit, Microbiology Services Colindale, Public Health England
England/ALDP-12DBA0B/2021	Respiratory Virus Unit, Microbiology Services Colindale, Public Health England
England/ALDP-12DBA29/2021	Respiratory Virus Unit, Microbiology Services Colindale, Public Health England
England/ALDP-12DBA38/2021	Respiratory Virus Unit, Microbiology Services Colindale, Public Health England
England/ALDP-12DBA47/2021	Respiratory Virus Unit, Microbiology Services Colindale, Public Health England
England/ALDP-12DBA56/2021	Respiratory Virus Unit, Microbiology Services Colindale, Public Health England
England/ALDP-12DBA65/2021	Respiratory Virus Unit, Microbiology Services Colindale, Public Health England
England/ALDP-12DBA74/2021	Respiratory Virus Unit, Microbiology Services Colindale, Public Health England
England/ALDP-12DBA83/2021	Respiratory Virus Unit, Microbiology Services Colindale, Public Health England
England/ALDP-12DBA92/2021	Respiratory Virus Unit, Microbiology Services Colindale, Public Health England
England/ALDP-12DBAB0/2021	Respiratory Virus Unit, Microbiology Services Colindale, Public Health England
England/ALDP-12DBC41/2021	Respiratory Virus Unit, Microbiology Services Colindale, Public Health England
England/ALDP-12DBC9C/2021	Respiratory Virus Unit, Microbiology Services Colindale, Public Health England
England/ALDP-12DBCF6/2021	Respiratory Virus Unit, Microbiology Services Colindale, Public Health England
England/ALDP-12DBD02/2021	Respiratory Virus Unit, Microbiology Services Colindale, Public Health England
England/ALDP-12DBD11/2021	Respiratory Virus Unit, Microbiology Services Colindale, Public Health England
England/ALDP-12DBD3F/2021	Respiratory Virus Unit, Microbiology Services Colindale, Public Health England
England/ALDP-12DBD4E/2021	Respiratory Virus Unit, Microbiology Services Colindale, Public Health England
England/ALDP-12DBD5D/2021	Respiratory Virus Unit, Microbiology Services Colindale, Public Health England
England/ALDP-12DBD6C/2021	Respiratory Virus Unit, Microbiology Services Colindale, Public Health England
England/ALDP-12DBD8A/2021	Respiratory Virus Unit, Microbiology Services Colindale, Public Health England
England/ALDP-12DBD99/2021	Respiratory Virus Unit, Microbiology Services Colindale, Public Health England
England/ALDP-12DBDC6/2021	Respiratory Virus Unit, Microbiology Services Colindale, Public Health England
England/ALDP-12DBDE4/2021	Respiratory Virus Unit, Microbiology Services Colindale, Public Health England
England/ALDP-12DBDF3/2021	Respiratory Virus Unit, Microbiology Services Colindale, Public Health England
England/ALDP-12DBE0F/2021	Respiratory Virus Unit, Microbiology Services Colindale, Public Health England
England/ALDP-12DBE1E/2021	Respiratory Virus Unit, Microbiology Services Colindale, Public Health England
England/ALDP-12DBE3C/2021	Respiratory Virus Unit, Microbiology Services Colindale, Public Health England
England/ALDP-12DBE69/2021	Respiratory Virus Unit, Microbiology Services Colindale, Public Health England
England/ALDP-12DBE78/2021	Respiratory Virus Unit, Microbiology Services Colindale, Public Health England
England/ALDP-12DBE87/2021	Respiratory Virus Unit, Microbiology Services Colindale, Public Health England
England/ALDP-12DBE96/2021	Respiratory Virus Unit, Microbiology Services Colindale, Public Health England
England/ALDP-12DBEA5/2021	Respiratory Virus Unit, Microbiology Services Colindale, Public Health England
England/ALDP-12DBEB4/2021	Wellcome Sanger Institute
England/ALDP-12DBEC3/2021	Respiratory Virus Unit, Microbiology Services Colindale, Public Health England
England/ALDP-12DBEE1/2021	Wellcome Sanger Institute
England/ALDP-12DBEF0/2021	Respiratory Virus Unit, Microbiology Services Colindale, Public Health England
England/ALDP-12DBF0C/2021	Respiratory Virus Unit, Microbiology Services Colindale, Public Health England
England/ALDP-12DBF2A/2021	Respiratory Virus Unit, Microbiology Services Colindale, Public Health England
England/ALDP-12DBF39/2021	Respiratory Virus Unit, Microbiology Services Colindale, Public Health England
England/ALDP-12DBF48/2021	Respiratory Virus Unit, Microbiology Services Colindale, Public Health England
England/ALDP-12DBF57/2021	Respiratory Virus Unit, Microbiology Services Colindale, Public Health England
England/ALDP-12DBF75/2021	Respiratory Virus Unit, Microbiology Services Colindale, Public Health England
England/ALDP-12DBF84/2021	Respiratory Virus Unit, Microbiology Services Colindale, Public Health England
England/ALDP-12DBFA2/2021	Respiratory Virus Unit, Microbiology Services Colindale, Public Health England
England/ALDP-12DBFB1/2021	Respiratory Virus Unit, Microbiology Services Colindale, Public Health England
England/ALDP-12DBFC0/2021	Respiratory Virus Unit, Microbiology Services Colindale, Public Health England
England/ALDP-12DBFEE/2021	Respiratory Virus Unit, Microbiology Services Colindale, Public Health England
England/ALDP-12DBFFD/2021	Respiratory Virus Unit, Microbiology Services Colindale, Public Health England
England/ALDP-12DC008/2021	Respiratory Virus Unit, Microbiology Services Colindale, Public Health England
England/ALDP-12DC017/2021	Respiratory Virus Unit, Microbiology Services Colindale, Public Health England
England/ALDP-12DC026/2021	Respiratory Virus Unit, Microbiology Services Colindale, Public Health England
England/ALDP-12DC035/2021	Respiratory Virus Unit, Microbiology Services Colindale, Public Health England
England/ALDP-12DC044/2021	Respiratory Virus Unit, Microbiology Services Colindale, Public Health England
England/ALDP-12DC062/2021	Respiratory Virus Unit, Microbiology Services Colindale, Public Health England
England/ALDP-12DC071/2021	Respiratory Virus Unit, Microbiology Services Colindale, Public Health England
England/ALDP-12DC080/2021	Respiratory Virus Unit, Microbiology Services Colindale, Public Health England
England/ALDP-12DC0AE/2021	Respiratory Virus Unit, Microbiology Services Colindale, Public Health England
England/ALDP-12DC0BD/2021	Respiratory Virus Unit, Microbiology Services Colindale, Public Health England
England/ALDP-12DC0CC/2021	Respiratory Virus Unit, Microbiology Services Colindale, Public Health England
England/ALDP-12DC0DB/2021	Respiratory Virus Unit, Microbiology Services Colindale, Public Health England
England/ALDP-12DC0EA/2021	Wellcome Sanger Institute
England/ALDP-12DC0F9/2021	Respiratory Virus Unit, Microbiology Services Colindale, Public Health England
England/ALDP-12DC114/2021	Respiratory Virus Unit, Microbiology Services Colindale, Public Health England
England/ALDP-12DC123/2021	Respiratory Virus Unit, Microbiology Services Colindale, Public Health England
England/ALDP-12DC132/2021	Respiratory Virus Unit, Microbiology Services Colindale, Public Health England
England/ALDP-12DC150/2021	Respiratory Virus Unit, Microbiology Services Colindale, Public Health England
England/ALDP-12DC16F/2021	Respiratory Virus Unit, Microbiology Services Colindale, Public Health England
England/ALDP-12DC18D/2021	Respiratory Virus Unit, Microbiology Services Colindale, Public Health England
England/ALDP-12DC19C/2021	Respiratory Virus Unit, Microbiology Services Colindale, Public Health England
England/ALDP-12DC1AB/2021	Respiratory Virus Unit, Microbiology Services Colindale, Public Health England
England/ALDP-12DC1BA/2021	Respiratory Virus Unit, Microbiology Services Colindale, Public Health England
England/ALDP-12DC1D8/2021	Respiratory Virus Unit, Microbiology Services Colindale, Public Health England
England/ALDP-12DC1E7/2021	Respiratory Virus Unit, Microbiology Services Colindale, Public Health England
England/ALDP-12DC211/2021	Respiratory Virus Unit, Microbiology Services Colindale, Public Health England
England/ALDP-12DC220/2021	Respiratory Virus Unit, Microbiology Services Colindale, Public Health England
England/ALDP-12DC24E/2021	Respiratory Virus Unit, Microbiology Services Colindale, Public Health England
England/ALDP-12DC26C/2021	Respiratory Virus Unit, Microbiology Services Colindale, Public Health England
England/ALDP-12DC27B/2021	Respiratory Virus Unit, Microbiology Services Colindale, Public Health England
England/ALDP-12DC28A/2021	Respiratory Virus Unit, Microbiology Services Colindale, Public Health England
England/ALDP-12DC2A8/2021	Respiratory Virus Unit, Microbiology Services Colindale, Public Health England
England/ALDP-12DC2B7/2021	Respiratory Virus Unit, Microbiology Services Colindale, Public Health England
England/ALDP-12DC2D5/2021	Respiratory Virus Unit, Microbiology Services Colindale, Public Health England
England/ALDP-12DC2F3/2021	Respiratory Virus Unit, Microbiology Services Colindale, Public Health England
England/ALDP-12DC30F/2021	Respiratory Virus Unit, Microbiology Services Colindale, Public Health England
England/ALDP-12DC32D/2021	Respiratory Virus Unit, Microbiology Services Colindale, Public Health England
England/ALDP-12DC33C/2021	Respiratory Virus Unit, Microbiology Services Colindale, Public Health England
England/ALDP-12DC34B/2021	Respiratory Virus Unit, Microbiology Services Colindale, Public Health England
England/ALDP-12DC35A/2021	Wellcome Sanger Institute
England/ALDP-12DC369/2021	Respiratory Virus Unit, Microbiology Services Colindale, Public Health England
England/ALDP-12DC378/2021	Respiratory Virus Unit, Microbiology Services Colindale, Public Health England
England/ALDP-12DC387/2021	Respiratory Virus Unit, Microbiology Services Colindale, Public Health England
England/ALDP-12DC396/2021	Respiratory Virus Unit, Microbiology Services Colindale, Public Health England
England/ALDP-12DC3A5/2021	Respiratory Virus Unit, Microbiology Services Colindale, Public Health England
England/ALDP-12DC3B4/2021	Respiratory Virus Unit, Microbiology Services Colindale, Public Health England
England/ALDP-12DC3C3/2021	Respiratory Virus Unit, Microbiology Services Colindale, Public Health England
England/ALDP-12DC3E1/2021	Respiratory Virus Unit, Microbiology Services Colindale, Public Health England
England/ALDP-12DC3F0/2021	Respiratory Virus Unit, Microbiology Services Colindale, Public Health England
England/ALDP-12DC40C/2021	Respiratory Virus Unit, Microbiology Services Colindale, Public Health England
England/ALDP-12DC41B/2021	Respiratory Virus Unit, Microbiology Services Colindale, Public Health England
England/ALDP-12DC42A/2021	Respiratory Virus Unit, Microbiology Services Colindale, Public Health England
England/ALDP-12DC439/2021	Respiratory Virus Unit, Microbiology Services Colindale, Public Health England
England/ALDP-12DC448/2021	Respiratory Virus Unit, Microbiology Services Colindale, Public Health England
England/ALDP-12DC457/2021	Respiratory Virus Unit, Microbiology Services Colindale, Public Health England
England/ALDP-12DC475/2021	Respiratory Virus Unit, Microbiology Services Colindale, Public Health England
England/ALDP-12DC484/2021	Respiratory Virus Unit, Microbiology Services Colindale, Public Health England
England/ALDP-12DC493/2021	Wellcome Sanger Institute
England/ALDP-12DC4A2/2021	Respiratory Virus Unit, Microbiology Services Colindale, Public Health England
England/ALDP-12DC4B1/2021	Respiratory Virus Unit, Microbiology Services Colindale, Public Health England
England/ALDP-12DC4C0/2021	Respiratory Virus Unit, Microbiology Services Colindale, Public Health England
England/ALDP-12DC4EE/2021	Respiratory Virus Unit, Microbiology Services Colindale, Public Health England
England/ALDP-12DC4FD/2021	Respiratory Virus Unit, Microbiology Services Colindale, Public Health England
England/ALDP-12DC509/2021	Respiratory Virus Unit, Microbiology Services Colindale, Public Health England
England/ALDP-12DC518/2021	Respiratory Virus Unit, Microbiology Services Colindale, Public Health England
England/ALDP-12DC527/2021	Respiratory Virus Unit, Microbiology Services Colindale, Public Health England
England/ALDP-12DC536/2021	Respiratory Virus Unit, Microbiology Services Colindale, Public Health England
England/ALDP-12DC545/2021	Respiratory Virus Unit, Microbiology Services Colindale, Public Health England
England/ALDP-12DC554/2021	Respiratory Virus Unit, Microbiology Services Colindale, Public Health England
England/ALDP-12DC563/2021	Respiratory Virus Unit, Microbiology Services Colindale, Public Health England
England/ALDP-12DC572/2021	Respiratory Virus Unit, Microbiology Services Colindale, Public Health England
England/ALDP-12DC581/2021	Respiratory Virus Unit, Microbiology Services Colindale, Public Health England
England/ALDP-12DC590/2021	Respiratory Virus Unit, Microbiology Services Colindale, Public Health England
England/ALDP-12DC5AF/2021	Respiratory Virus Unit, Microbiology Services Colindale, Public Health England
England/ALDP-12DC5BE/2021	Respiratory Virus Unit, Microbiology Services Colindale, Public Health England
England/ALDP-12DC5CD/2021	Wellcome Sanger Institute
England/ALDP-12DC5EB/2021	Respiratory Virus Unit, Microbiology Services Colindale, Public Health England
England/ALDP-12DC5FA/2021	Respiratory Virus Unit, Microbiology Services Colindale, Public Health England
England/ALDP-12DC606/2021	Respiratory Virus Unit, Microbiology Services Colindale, Public Health England
England/ALDP-12DC615/2021	Respiratory Virus Unit, Microbiology Services Colindale, Public Health England
England/ALDP-12DC624/2021	Respiratory Virus Unit, Microbiology Services Colindale, Public Health England
England/ALDP-12DC633/2021	Respiratory Virus Unit, Microbiology Services Colindale, Public Health England
England/ALDP-12DC642/2021	Respiratory Virus Unit, Microbiology Services Colindale, Public Health England
England/ALDP-12DC651/2021	Respiratory Virus Unit, Microbiology Services Colindale, Public Health England
England/ALDP-12DC660/2021	Respiratory Virus Unit, Microbiology Services Colindale, Public Health England
England/ALDP-12DC67F/2021	Respiratory Virus Unit, Microbiology Services Colindale, Public Health England
England/ALDP-12DC68E/2021	Respiratory Virus Unit, Microbiology Services Colindale, Public Health England
England/ALDP-12DC69D/2021	Respiratory Virus Unit, Microbiology Services Colindale, Public Health England
England/ALDP-12DC6AC/2021	Respiratory Virus Unit, Microbiology Services Colindale, Public Health England
England/ALDP-12DC6BB/2021	Wellcome Sanger Institute
England/ALDP-12DC6CA/2021	Respiratory Virus Unit, Microbiology Services Colindale, Public Health England
England/ALDP-12DC6D9/2021	Respiratory Virus Unit, Microbiology Services Colindale, Public Health England
England/ALDP-12DC6E8/2021	Respiratory Virus Unit, Microbiology Services Colindale, Public Health England
England/ALDP-12DC6F7/2021	Respiratory Virus Unit, Microbiology Services Colindale, Public Health England
England/ALDP-12DC703/2021	Respiratory Virus Unit, Microbiology Services Colindale, Public Health England
England/ALDP-12DC721/2021	Respiratory Virus Unit, Microbiology Services Colindale, Public Health England
England/ALDP-12DC730/2021	Respiratory Virus Unit, Microbiology Services Colindale, Public Health England
England/ALDP-12DC74F/2021	Respiratory Virus Unit, Microbiology Services Colindale, Public Health England
England/ALDP-12DC76D/2021	Respiratory Virus Unit, Microbiology Services Colindale, Public Health England
England/ALDP-12DC77C/2021	Respiratory Virus Unit, Microbiology Services Colindale, Public Health England
England/ALDP-12DC78B/2021	Respiratory Virus Unit, Microbiology Services Colindale, Public Health England
England/ALDP-12DC79A/2021	Respiratory Virus Unit, Microbiology Services Colindale, Public Health England
England/ALDP-12DC7A9/2021	Respiratory Virus Unit, Microbiology Services Colindale, Public Health England
England/ALDP-12DC7B8/2021	Respiratory Virus Unit, Microbiology Services Colindale, Public Health England
England/ALDP-12DC7C7/2021	Respiratory Virus Unit, Microbiology Services Colindale, Public Health England
England/ALDP-12DC7D6/2021	Respiratory Virus Unit, Microbiology Services Colindale, Public Health England
England/ALDP-12DC7E5/2021	Respiratory Virus Unit, Microbiology Services Colindale, Public Health England
England/ALDP-12DC7F4/2021	Respiratory Virus Unit, Microbiology Services Colindale, Public Health England
England/ALDP-12DC81F/2021	Respiratory Virus Unit, Microbiology Services Colindale, Public Health England
England/ALDP-12DC82E/2021	Respiratory Virus Unit, Microbiology Services Colindale, Public Health England
England/ALDP-12DC84C/2021	Respiratory Virus Unit, Microbiology Services Colindale, Public Health England
England/ALDP-12DC85B/2021	Respiratory Virus Unit, Microbiology Services Colindale, Public Health England
England/ALDP-12DC86A/2021	Respiratory Virus Unit, Microbiology Services Colindale, Public Health England
England/ALDP-12DC879/2021	Respiratory Virus Unit, Microbiology Services Colindale, Public Health England
England/ALDP-12DC888/2021	Respiratory Virus Unit, Microbiology Services Colindale, Public Health England
England/ALDP-12DC897/2021	Respiratory Virus Unit, Microbiology Services Colindale, Public Health England
England/ALDP-12DC8A6/2021	Respiratory Virus Unit, Microbiology Services Colindale, Public Health England
England/ALDP-12DC8B5/2021	Respiratory Virus Unit, Microbiology Services Colindale, Public Health England
England/ALDP-12F826A/2021	Lighthouse Lab in Alderley Park
England/ALDP-12F82F1/2021	Lighthouse Lab in Alderley Park
England/ALDP-12F831C/2021	Lighthouse Lab in Alderley Park
England/ALDP-12F833A/2021	Lighthouse Lab in Alderley Park
England/ALDP-12F8349/2021	Lighthouse Lab in Alderley Park
England/ALDP-12F8358/2021	Lighthouse Lab in Alderley Park
England/ALDP-12F8367/2021	Lighthouse Lab in Alderley Park
England/ALDP-12F8394/2021	Lighthouse Lab in Alderley Park
England/ALDP-12F83A3/2021	Lighthouse Lab in Alderley Park
England/ALDP-12F83B2/2021	Lighthouse Lab in Alderley Park
England/ALDP-12F83C1/2021	Lighthouse Lab in Alderley Park
England/ALDP-1302BCB/2021	Lighthouse Lab in Alderley Park
England/ALDP-13049FC/2021	Lighthouse Lab in Alderley Park
England/ALDP-130C7AF/2021	Lighthouse Lab in Alderley Park
England/ALDP-1315293/2021	Wellcome Sanger Institute
England/ALDP-13152C0/2021	Wellcome Sanger Institute
England/ALDP-13152DF/2021	Wellcome Sanger Institute
England/ALDP-13152EE/2021	Wellcome Sanger Institute
England/ALDP-1315309/2021	Wellcome Sanger Institute
England/ALDP-1315318/2021	Wellcome Sanger Institute
England/ALDP-1315336/2021	Wellcome Sanger Institute
England/ALDP-1315345/2021	Wellcome Sanger Institute
England/ALDP-1315363/2021	Wellcome Sanger Institute
England/ALDP-1315381/2021	Wellcome Sanger Institute
England/ALDP-1315390/2021	Wellcome Sanger Institute
England/ALDP-13153AF/2021	Wellcome Sanger Institute
England/ALDP-13153BE/2021	Wellcome Sanger Institute
England/ALDP-13153CD/2021	Wellcome Sanger Institute
England/ALDP-13153EB/2021	Wellcome Sanger Institute
England/ALDP-13153FA/2021	Wellcome Sanger Institute
England/ALDP-1315406/2021	Wellcome Sanger Institute
England/ALDP-1315424/2021	Wellcome Sanger Institute
England/ALDP-1315433/2021	Wellcome Sanger Institute
England/ALDP-1315442/2021	Wellcome Sanger Institute
England/ALDP-1315451/2021	Wellcome Sanger Institute
England/ALDP-1315460/2021	Wellcome Sanger Institute
England/ALDP-131547F/2021	Wellcome Sanger Institute
England/ALDP-131548E/2021	Wellcome Sanger Institute
England/ALDP-131549D/2021	Wellcome Sanger Institute
England/ALDP-13154BB/2021	Wellcome Sanger Institute
England/ALDP-13154F7/2021	Wellcome Sanger Institute
England/ALDP-1315503/2021	Wellcome Sanger Institute
England/ALDP-1315512/2021	Wellcome Sanger Institute
England/ALDP-1315521/2021	Wellcome Sanger Institute
England/ALDP-1315530/2021	Wellcome Sanger Institute
England/ALDP-131554F/2021	Wellcome Sanger Institute
England/ALDP-131555E/2021	Wellcome Sanger Institute
England/ALDP-131557C/2021	Wellcome Sanger Institute
England/ALDP-131559A/2021	Wellcome Sanger Institute
England/ALDP-13155A9/2021	Wellcome Sanger Institute
England/ALDP-13155B8/2021	Wellcome Sanger Institute
England/ALDP-13155C7/2021	Wellcome Sanger Institute
England/ALDP-13155D6/2021	Wellcome Sanger Institute
England/ALDP-13155E5/2021	Wellcome Sanger Institute
England/ALDP-13155F4/2021	Wellcome Sanger Institute
England/ALDP-1315600/2021	Wellcome Sanger Institute
England/ALDP-131561F/2021	Wellcome Sanger Institute
England/ALDP-131562E/2021	Wellcome Sanger Institute
England/ALDP-131563D/2021	Wellcome Sanger Institute
England/ALDP-131566A/2021	Wellcome Sanger Institute
England/ALDP-1315679/2021	Wellcome Sanger Institute
England/ALDP-1315688/2021	Wellcome Sanger Institute
England/ALDP-13156A6/2021	Wellcome Sanger Institute
England/ALDP-13156B5/2021	Wellcome Sanger Institute
England/ALDP-13156C4/2021	Wellcome Sanger Institute
England/ALDP-13156D3/2021	Wellcome Sanger Institute
England/ALDP-131570D/2021	Wellcome Sanger Institute
England/ALDP-131571C/2021	Wellcome Sanger Institute
England/ALDP-131573A/2021	Wellcome Sanger Institute
England/ALDP-1315749/2021	Wellcome Sanger Institute
England/ALDP-1315767/2021	Wellcome Sanger Institute
England/ALDP-1315776/2021	Wellcome Sanger Institute
England/ALDP-1315785/2021	Wellcome Sanger Institute
England/ALDP-1315794/2021	Wellcome Sanger Institute
England/ALDP-13157A3/2021	Wellcome Sanger Institute
England/ALDP-13157B2/2021	Wellcome Sanger Institute
England/ALDP-13157EF/2021	Wellcome Sanger Institute
England/ALDP-13157FE/2021	Wellcome Sanger Institute
England/ALDP-1315819/2021	Wellcome Sanger Institute
England/ALDP-1315828/2021	Wellcome Sanger Institute
England/ALDP-1315837/2021	Wellcome Sanger Institute
England/ALDP-1315846/2021	Wellcome Sanger Institute
England/ALDP-1315855/2021	Wellcome Sanger Institute
England/ALDP-1315864/2021	Wellcome Sanger Institute
England/ALDP-1315873/2021	Wellcome Sanger Institute
England/ALDP-1315882/2021	Wellcome Sanger Institute
England/ALDP-1315891/2021	Wellcome Sanger Institute
England/ALDP-13158A0/2021	Wellcome Sanger Institute
England/ALDP-13158BF/2021	Wellcome Sanger Institute
England/ALDP-13158CE/2021	Wellcome Sanger Institute
England/ALDP-13158DD/2021	Wellcome Sanger Institute
England/ALDP-13158EC/2021	Wellcome Sanger Institute
England/ALDP-13158FB/2021	Wellcome Sanger Institute
England/ALDP-1315907/2021	Wellcome Sanger Institute
England/ALDP-1315916/2021	Wellcome Sanger Institute
England/ALDP-1315925/2021	Wellcome Sanger Institute
England/ALDP-1315934/2021	Wellcome Sanger Institute
England/ALDP-1315952/2021	Wellcome Sanger Institute
England/ALDP-1315961/2021	Wellcome Sanger Institute
England/ALDP-1315970/2021	Wellcome Sanger Institute
England/ALDP-131598F/2021	Wellcome Sanger Institute
England/ALDP-131599E/2021	Wellcome Sanger Institute
England/ALDP-13159AD/2021	Wellcome Sanger Institute
England/ALDP-13159BC/2021	Wellcome Sanger Institute
England/ALDP-13159CB/2021	Wellcome Sanger Institute
England/ALDP-13159DA/2021	Wellcome Sanger Institute
England/ALDP-13159E9/2021	Wellcome Sanger Institute
England/ALDP-1315A13/2021	Wellcome Sanger Institute
England/ALDP-1315A22/2021	Wellcome Sanger Institute
England/ALDP-1315A40/2021	Wellcome Sanger Institute
England/ALDP-1315A5F/2021	Wellcome Sanger Institute
England/ALDP-1315A6E/2021	Wellcome Sanger Institute
England/ALDP-1315A7D/2021	Wellcome Sanger Institute
England/ALDP-1315A8C/2021	Wellcome Sanger Institute
England/ALDP-1315A9B/2021	Wellcome Sanger Institute
England/ALDP-1315AAA/2021	Wellcome Sanger Institute
England/ALDP-1315AB9/2021	Wellcome Sanger Institute
England/ALDP-1315AC8/2021	Wellcome Sanger Institute
England/ALDP-1315AD7/2021	Wellcome Sanger Institute
England/ALDP-1315AE6/2021	Wellcome Sanger Institute
England/ALDP-1315AF5/2021	Wellcome Sanger Institute
England/ALDP-1315B01/2021	Wellcome Sanger Institute
England/ALDP-1315B10/2021	Wellcome Sanger Institute
England/ALDP-1315B2F/2021	Wellcome Sanger Institute
England/ALDP-1315B3E/2021	Wellcome Sanger Institute
England/ALDP-1315B4D/2021	Wellcome Sanger Institute
England/ALDP-1315B5C/2021	Wellcome Sanger Institute
England/ALDP-1315B6B/2021	Wellcome Sanger Institute
England/ALDP-1315B7A/2021	Wellcome Sanger Institute
England/ALDP-1315B89/2021	Wellcome Sanger Institute
England/ALDP-1315B98/2021	Wellcome Sanger Institute
England/ALDP-1315BA7/2021	Wellcome Sanger Institute
England/ALDP-1315BB6/2021	Wellcome Sanger Institute
England/ALDP-1315BC5/2021	Wellcome Sanger Institute
England/ALDP-1315BD4/2021	Wellcome Sanger Institute
England/ALDP-1315BE3/2021	Wellcome Sanger Institute
England/ALDP-1315BF2/2021	Wellcome Sanger Institute
England/ALDP-1315C0E/2021	Wellcome Sanger Institute
England/ALDP-1315C1D/2021	Wellcome Sanger Institute
England/ALDP-1315C2C/2021	Wellcome Sanger Institute
England/ALDP-1315C3B/2021	Wellcome Sanger Institute
England/ALDP-1315C59/2021	Wellcome Sanger Institute
England/ALDP-1315C68/2021	Wellcome Sanger Institute
England/ALDP-1315C77/2021	Wellcome Sanger Institute
England/ALDP-1315C86/2021	Wellcome Sanger Institute
England/ALDP-1315C95/2021	Wellcome Sanger Institute
England/ALDP-1315CA4/2021	Wellcome Sanger Institute
England/ALDP-1315CB3/2021	Wellcome Sanger Institute
England/ALDP-1315CC2/2021	Wellcome Sanger Institute
England/ALDP-1315CD1/2021	Wellcome Sanger Institute
England/ALDP-1315CE0/2021	Wellcome Sanger Institute
England/ALDP-1315CFF/2021	Wellcome Sanger Institute
England/ALDP-1315D1A/2021	Wellcome Sanger Institute
England/ALDP-1315D29/2021	Wellcome Sanger Institute
England/ALDP-1315D38/2021	Respiratory Virus Unit, Microbiology Services Colindale, Public Health England
England/ALDP-1315D47/2021	Wellcome Sanger Institute
England/ALDP-1315D56/2021	Wellcome Sanger Institute
England/ALDP-1315D65/2021	Wellcome Sanger Institute
England/ALDP-1315D74/2021	Wellcome Sanger Institute
England/ALDP-1315D83/2021	Wellcome Sanger Institute
England/ALDP-1315D92/2021	Wellcome Sanger Institute
England/ALDP-1315DA1/2021	Wellcome Sanger Institute
England/ALDP-1315DB0/2021	Wellcome Sanger Institute
England/ALDP-1315DCF/2021	Wellcome Sanger Institute
England/ALDP-1315DED/2021	Wellcome Sanger Institute
England/ALDP-1315DFC/2021	Wellcome Sanger Institute
England/ALDP-1315E08/2021	Wellcome Sanger Institute
England/ALDP-1315E17/2021	Wellcome Sanger Institute
England/ALDP-1315E26/2021	Wellcome Sanger Institute
England/ALDP-1315E35/2021	Wellcome Sanger Institute
England/ALDP-1315E44/2021	Wellcome Sanger Institute
England/ALDP-1315E53/2021	Wellcome Sanger Institute
England/ALDP-1315E62/2021	Wellcome Sanger Institute
England/ALDP-1315E71/2021	Wellcome Sanger Institute
England/ALDP-1315E80/2021	Wellcome Sanger Institute
England/ALDP-1315EAE/2021	Wellcome Sanger Institute
England/ALDP-1315EBD/2021	Wellcome Sanger Institute
England/ALDP-1315ECC/2021	Wellcome Sanger Institute
England/ALDP-1315EDB/2021	Wellcome Sanger Institute
England/ALDP-1315EEA/2021	Wellcome Sanger Institute
England/ALDP-1315EF9/2021	Wellcome Sanger Institute
England/ALDP-1315F05/2021	Wellcome Sanger Institute
England/ALDP-1315F14/2021	Wellcome Sanger Institute
England/ALDP-1315F23/2021	Wellcome Sanger Institute
England/ALDP-1315F32/2021	Wellcome Sanger Institute
England/ALDP-1315F41/2021	Wellcome Sanger Institute
England/ALDP-1315F50/2021	Wellcome Sanger Institute
England/ALDP-1315F6F/2021	Wellcome Sanger Institute
England/ALDP-1315F7E/2021	Wellcome Sanger Institute
England/ALDP-1315F8D/2021	Wellcome Sanger Institute
England/ALDP-1315F9C/2021	Wellcome Sanger Institute
England/ALDP-1315FAB/2021	Wellcome Sanger Institute
England/ALDP-1315FBA/2021	Wellcome Sanger Institute
England/ALDP-1315FC9/2021	Wellcome Sanger Institute
England/ALDP-1315FD8/2021	Wellcome Sanger Institute
England/ALDP-1315FF6/2021	Wellcome Sanger Institute
England/ALDP-1316001/2021	Wellcome Sanger Institute
England/ALDP-1316010/2021	Wellcome Sanger Institute
England/ALDP-131602F/2021	Wellcome Sanger Institute
England/ALDP-131603E/2021	Wellcome Sanger Institute
England/ALDP-131604D/2021	Wellcome Sanger Institute
England/ALDP-131605C/2021	Wellcome Sanger Institute
England/ALDP-131606B/2021	Wellcome Sanger Institute
England/ALDP-131607A/2021	Wellcome Sanger Institute
England/ALDP-1316098/2021	Wellcome Sanger Institute
England/ALDP-13160A7/2021	Wellcome Sanger Institute
England/ALDP-13160B6/2021	Wellcome Sanger Institute
England/ALDP-13160D4/2021	Wellcome Sanger Institute
England/ALDP-13160E3/2021	Wellcome Sanger Institute
England/ALDP-13160F2/2021	Wellcome Sanger Institute
[truncated: 276,429 more rows]
